# Supplementary material for: Discovery of Novel Drug Candidates for Alzheimer’s Disease by Molecular Network Modeling
Source: Front Aging Neurosci. 2022 Apr 15;14:850217. doi: 10.3389/fnagi.2022.850217 (PMC9051440; doi:10.3389/fnagi.2022.850217)
Supplement: Supplementary file 1 [file Table_1.xlsx]

## Sheet: Supplementary Table 1 
Expression datasets used in this study.
Species	Experiment type	Dataset	Phenotype	Brain region and other tissue	Reference
Homo sapiens	microarray	GSE60862	controls (aging)	frontal cortex, hippocampus, medulla, occipital cortex, putamen, substantia nigra, temporal cortex, thalamus and intralobular white matter.	PMID: 24264146
		GSE33000	AD cases, controls	prefrontal cortex	PMID: 25080494
		GSE118553	AD cases, controls	entorhinal cortex	PMID: 31063847
		GSE48350	AD cases, controls	entorhinal cortex, hippocampus	PMID: 18832152
		GSE5281	AD cases, controls	entorhinal cortex, hippocampus	PMID: 18332434
		GSE29378	AD cases, controls	hippocampus	PMID: 23705665
	RNA-seq	GTEx	controls (aging)	(1) brain regions: amygdala, anterior cingulate cortex, caudate, cortex, frontal cortex, hippocampus, hypothalamus, nucleus accumbens, putamen, and substantia nigra. (2) whole blood cells	PMID: 23715323
		syn7391749	AD cases, controls	frontal pole, superior temporal gyrus, parahippocampal gyrusand inferior frontal gyrus	PMID: 30204156
	snRNA-seq	syn18485175	AD cases, controls	prefrontal cortex	PMID: 31042697
		syn21788402	AD cases, controls	superior frontal gyrus, entorhinal cortex	PMID: 33432193
Mus musculus	RNA-seq	GSE168137	controls (aging)	hippocampus and cortex	PMID: 34654824
Cell lines	microarray	CMap	GHK treatment, vehicle	-	PMID: 17008526
