# Supplementary material for: Discovery of Novel Drug Candidates for Alzheimer’s Disease by Molecular Network Modeling
Source: Front Aging Neurosci. 2022 Apr 15;14:850217. doi: 10.3389/fnagi.2022.850217 (PMC9051440; doi:10.3389/fnagi.2022.850217)
Supplement: Supplementary file 2 [file Table_2.xlsx]

## Sheet: Supplementary Table 2 
Sequences of primer pairs used for RT-PCR in the study
Gene Symbol	Forward Primer	Reverse Primer
NSF	AAGCGGCAAGATGTCCTACAG	CCACCGATGGATGTGTCTTCA
SNAP25	ACCAGTTGGCTGATGAGTCG	CAAAGTCCTGATACCAGCATCTT
SYP	CTCGGCTTTGTGAAGGTGCT	CTGAGGTCACTCTCGGTCTTG
SYT1	AAAGTCCACCGAAAAACCCTT	CCACCCAATTCCGAGTATGGT
MDH2	TCGGCCCAGAACAATGCTAAA	GCGGCTTTGGTCTCGATGT
NDUFS3	ACTGTCAGACCACGGAATGAT	GGGCAAGATTTCAGCCACATAC
CYC1	CCAGGGAAGCTGTTCGACTAT	GGCAATGCTCCGTTGTTGG
NDUFAB1	GCCGCCAGTATAGCGACAT	CCAAACTGTCTAAGCCCAGGT
RAB3A	GAGTCCTCGGATCAGAACTTCG	TGTCGTTGCGATAGATGGTCT
VAMP2	CTCAAGCGCAAATACTGGTGG	TGATGGCGCAAATCACTCCC
GAPDH	GGAGCGAGATCCCTCCAAAAT	GGCTGTTGTCATACTTCTCATGG
