# Supplementary material for: Discovery of Novel Drug Candidates for Alzheimer’s Disease by Molecular Network Modeling
Source: Front Aging Neurosci. 2022 Apr 15;14:850217. doi: 10.3389/fnagi.2022.850217 (PMC9051440; doi:10.3389/fnagi.2022.850217)
Supplement: Supplementary file 3 [file Table_3.xlsx]

## Sheet: Supplementary Table 3
AD-related genes collected from two public datasets and one review
SYMBOL	ENTREZID	GENENAME
MAPT	4137	microtubule associated protein tau
PLD3	23646	phospholipase D family member 3
UCHL1	7345	ubiquitin C-terminal hydrolase L1
CDK5	1020	cyclin dependent kinase 5
SNCB	6620	synuclein beta
CTSD	1509	cathepsin D
CHRNA7	1139	cholinergic receptor nicotinic alpha 7 subunit
CDK5R1	8851	cyclin dependent kinase 5 regulatory subunit 1
VSNL1	7447	visinin like 1
LRRK2	120892	leucine rich repeat kinase 2
GSK3A	2931	glycogen synthase kinase 3 alpha
COX5A	9377	cytochrome c oxidase subunit 5A
MAPK10	5602	mitogen-activated protein kinase 10
CYP46A1	10858	cytochrome P450 family 46 subfamily A member 1
MTOR	2475	mechanistic target of rapamycin kinase
CAPN1	823	calpain 1
GRIN1	2902	glutamate ionotropic receptor NMDA type subunit 1
SYP	6855	synaptophysin
MAP2	4133	microtubule associated protein 2
HRH2	3274	histamine receptor H2
GPC1	2817	glypican 1
TUBB	203068	tubulin beta class I
DKK1	22943	dickkopf WNT signaling pathway inhibitor 1
LRP8	7804	LDL receptor related protein 8
NTRK2	4915	neurotrophic receptor tyrosine kinase 2
NEFL	4747	neurofilament light
UQCRC1	7384	ubiquinol-cytochrome c reductase core protein 1
TUBB2A	7280	tubulin beta 2A class IIa
GRIN2B	2904	glutamate ionotropic receptor NMDA type subunit 2B
DKK2	27123	dickkopf WNT signaling pathway inhibitor 2
FLOT1	10211	flotillin 1
MAPK8IP1	9479	mitogen-activated protein kinase 8 interacting protein 1
PEBP1	5037	phosphatidylethanolamine binding protein 1
CHRNB2	1141	cholinergic receptor nicotinic beta 2 subunit
NEFM	4741	neurofilament medium
PINK1	65018	PTEN induced kinase 1
MAPK3	5595	mitogen-activated protein kinase 3
CAMK2G	818	calcium/calmodulin dependent protein kinase II gamma
CHRNA4	1137	cholinergic receptor nicotinic alpha 4 subunit
INA	9118	internexin neuronal intermediate filament protein alpha
NRG1	3084	neuregulin 1
PCSK1N	27344	proprotein convertase subtilisin/kexin type 1 inhibitor
APP	351	amyloid beta precursor protein
HFE	3077	homeostatic iron regulator
A2M	2	alpha-2-macroglobulin
NOS3	4846	nitric oxide synthase 3
MPO	4353	myeloperoxidase
PLAU	5328	plasminogen activator, urokinase
PSEN1	5663	presenilin 1
UNC5C	8633	unc-5 netrin receptor C
BACE1	23621	beta-secretase 1
APOE	348	apolipoprotein E
PSEN2	5664	presenilin 2
TNF	7124	tumor necrosis factor
GSK3B	2932	glycogen synthase kinase 3 beta
GRN	2896	granulin precursor
SNCA	6622	synuclein alpha
SORL1	6653	sortilin related receptor 1
ADAM10	102	ADAM metallopeptidase domain 10
HSD17B10	3028	hydroxysteroid 17-beta dehydrogenase 10
TF	7018	transferrin
VCP	7415	valosin containing protein
KLRG1	10219	killer cell lectin like receptor G1
LRP1	4035	LDL receptor related protein 1
BACE2	25825	beta-secretase 2
SERPINA3	12	serpin family A member 3
CSF1R	1436	colony stimulating factor 1 receptor
GAPDH	2597	glyceraldehyde-3-phosphate dehydrogenase
IDE	3416	insulin degrading enzyme
BCHE	590	butyrylcholinesterase
NCSTN	23385	nicastrin
ABCA7	10347	ATP binding cassette subfamily A member 7
PSENEN	55851	presenilin enhancer, gamma-secretase subunit
APBB1	322	amyloid beta precursor protein binding family B member 1
PRNP	5621	prion protein
DHCR24	1718	24-dehydrocholesterol reductase
MME	4311	membrane metalloendopeptidase
CLU	1191	clusterin
ITM2B	9445	integral membrane protein 2B
GSAP	54103	gamma-secretase activating protein
COL25A1	84570	collagen type XXV alpha 1 chain
CASP3	836	caspase 3
IL1B	3553	interleukin 1 beta
DBN1	1627	drebrin 1
UBB	7314	ubiquitin B
MT3	4504	metallothionein 3
AGER	177	advanced glycosylation end-product specific receptor
VLDLR	7436	very low density lipoprotein receptor
PTGS2	5743	prostaglandin-endoperoxide synthase 2
ACHE	43	acetylcholinesterase (Cartwright blood group)
CHRM1	1128	cholinergic receptor muscarinic 1
MAPK8	5599	mitogen-activated protein kinase 8
IL1A	3552	interleukin 1 alpha
CHAT	1103	choline O-acetyltransferase
GDNF	2668	glial cell derived neurotrophic factor
ADAM17	6868	ADAM metallopeptidase domain 17
NOS1	4842	nitric oxide synthase 1
BDNF	627	brain derived neurotrophic factor
PICALM	8301	phosphatidylinositol binding clathrin assembly protein
MAPK1	5594	mitogen-activated protein kinase 1
DOCK3	1795	dedicator of cytokinesis 3
SQSTM1	8878	sequestosome 1
CSNK1D	1453	casein kinase 1 delta
AKT1	207	AKT serine/threonine kinase 1
NGF	4803	nerve growth factor
APLP1	333	amyloid beta precursor like protein 1
IL6	3569	interleukin 6
CASP9	842	caspase 9
CALHM1	255022	calcium homeostasis modulator 1
RTN4	57142	reticulon 4
VDAC1	7416	voltage dependent anion channel 1
GFAP	2670	glial fibrillary acidic protein
TARDBP	23435	TAR DNA binding protein
NRGN	4900	neurogranin
UBQLN1	29979	ubiquilin 1
INS	3630	insulin
EIF2AK2	5610	eukaryotic translation initiation factor 2 alpha kinase 2
INSR	3643	insulin receptor
APH1A	51107	aph-1 homolog A, gamma-secretase subunit
DPYSL2	1808	dihydropyrimidinase like 2
MAOB	4129	monoamine oxidase B
BECN1	8678	beclin 1
TUBA1B	10376	tubulin alpha 1b
RAF1	5894	Raf-1 proto-oncogene, serine/threonine kinase
VPS26A	9559	VPS26, retromer complex component A
CST3	1471	cystatin C
CTSB	1508	cathepsin B
SOD1	6647	superoxide dismutase 1
REST	5978	RE1 silencing transcription factor
CTNNB1	1499	catenin beta 1
PPIF	10105	peptidylprolyl isomerase F
STH	246744	saitohin
MARK1	4139	microtubule affinity regulating kinase 1
TTR	7276	transthyretin
CSNK1A1L	122011	casein kinase 1 alpha 1 like
CASP8	841	caspase 8
CTNNA3	29119	catenin alpha 3
CASP7	840	caspase 7
FAS	355	Fas cell surface death receptor
DLST	1743	dihydrolipoamide S-succinyltransferase
DYRK1A	1859	dual specificity tyrosine phosphorylation regulated kinase 1A
VDAC2	7417	voltage dependent anion channel 2
APOC1	341	apolipoprotein C1
HMOX1	3162	heme oxygenase 1
PIK3C3	5289	phosphatidylinositol 3-kinase catalytic subunit type 3
RPS27A	6233	ribosomal protein S27a
PTPA	5524	protein phosphatase 2 phosphatase activator
PCDH11X	27328	protocadherin 11 X-linked
PIN1	5300	peptidylprolyl cis/trans isomerase, NIMA-interacting 1
APBB2	323	amyloid beta precursor protein binding family B member 2
ABCA1	19	ATP binding cassette subfamily A member 1
GNAQ	2776	G protein subunit alpha q
CHUK	1147	component of inhibitor of nuclear factor kappa B kinase complex
MAPK9	5601	mitogen-activated protein kinase 9
RCAN1	1827	regulator of calcineurin 1
PPP3CA	5530	protein phosphatase 3 catalytic subunit alpha
NFKB1	4790	nuclear factor kappa B subunit 1
KIF5B	3799	kinesin family member 5B
GRIA1	2890	glutamate ionotropic receptor AMPA type subunit 1
CREB1	1385	cAMP responsive element binding protein 1
WNT8B	7479	Wnt family member 8B
APOD	347	apolipoprotein D
CSNK1A1	1452	casein kinase 1 alpha 1
BPTF	2186	bromodomain PHD finger transcription factor
GLUL	2752	glutamate-ammonia ligase
CASP6	839	caspase 6
RELN	5649	reelin
CH25H	9023	cholesterol 25-hydroxylase
ATP5F1C	509	ATP synthase F1 subunit gamma
DKK4	27121	dickkopf WNT signaling pathway inhibitor 4
NOTCH1	4851	notch receptor 1
NOS2	4843	nitric oxide synthase 2
KCNIP3	30818	potassium voltage-gated channel interacting protein 3
NRBF2	29982	nuclear receptor binding factor 2
FRAT1	10023	FRAT regulator of WNT signaling pathway 1
HTR2A	3356	5-hydroxytryptamine receptor 2A
CALML3	810	calmodulin like 3
PSMC1	5700	proteasome 26S subunit, ATPase 1
CASP1	834	caspase 1
HMGCR	3156	3-hydroxy-3-methylglutaryl-CoA reductase
GSTO1	9446	glutathione S-transferase omega 1
TUBA3D	113457	tubulin alpha 3d
PSMC2	5701	proteasome 26S subunit, ATPase 2
CP	1356	ceruloplasmin
TFCP2	7024	transcription factor CP2
SLC6A4	6532	solute carrier family 6 member 4
APLP2	334	amyloid beta precursor like protein 2
FYN	2534	FYN proto-oncogene, Src family tyrosine kinase
PON1	5444	paraoxonase 1
LRPAP1	4043	LDL receptor related protein associated protein 1
COMT	1312	catechol-O-methyltransferase
MAPK14	1432	mitogen-activated protein kinase 14
SERPINI1	5274	serpin family I member 1
CDH2	1000	cadherin 2
PAWR	5074	pro-apoptotic WT1 regulator
NPC1	4864	NPC intracellular cholesterol transporter 1
CD40	958	CD40 molecule
GRIA2	2891	glutamate ionotropic receptor AMPA type subunit 2
TUBB3	10381	tubulin beta 3 class III
OLR1	4973	oxidized low density lipoprotein receptor 1
GSR	2936	glutathione-disulfide reductase
JCAD	57608	junctional cadherin 5 associated
EIF2S1	1965	eukaryotic translation initiation factor 2 subunit alpha
TREM2	54209	triggering receptor expressed on myeloid cells 2
DRD2	1813	dopamine receptor D2
OGT	8473	O-linked N-acetylglucosamine (GlcNAc) transferase
NCKAP1	10787	NCK associated protein 1
AQP4	361	aquaporin 4
CAPN2	824	calpain 2
TLR2	7097	toll like receptor 2
ALOX5	240	arachidonate 5-lipoxygenase
DNTT	1791	DNA nucleotidylexotransferase
PPARA	5465	peroxisome proliferator activated receptor alpha
TNFRSF1A	7132	TNF receptor superfamily member 1A
BIN1	274	bridging integrator 1
CYP2D6	1565	cytochrome P450 family 2 subfamily D member 6
TOMM40	10452	translocase of outer mitochondrial membrane 40
APC	324	APC regulator of WNT signaling pathway
CTNNA2	1496	catenin alpha 2
CLSTN2	64084	calsyntenin 2
CNTNAP2	26047	contactin associated protein like 2
FRMD4A	55691	FERM domain containing 4A
FNBP1L	54874	formin binding protein 1 like
SEL1L	6400	SEL1L adaptor subunit of ERAD E3 ubiquitin ligase
PRKCH	5583	protein kinase C eta
C2CD3	26005	C2 domain containing 3 centriole elongation regulator
KIF2A	3796	kinesin family member 2A
LHX9	56956	LIM homeobox 9
NALCN	259232	sodium leak channel, non-selective
SYTL3	94120	synaptotagmin like 3
IQCK	124152	IQ motif containing K
ACE	1636	angiotensin I converting enzyme
ADAMTS1	9510	ADAM metallopeptidase with thrombospondin type 1 motif 1
WWOX	51741	WW domain containing oxidoreductase
CR1	1378	complement C3b/C4b receptor 1 (Knops blood group)
INPP5D	3635	inositol polyphosphate-5-phosphatase D
HLA-DRB1	3123	major histocompatibility complex, class II, DR beta 1
CD2AP	23607	CD2 associated protein
NYAP1	222950	neuronal tyrosine phosphorylated phosphoinositide-3-kinase adaptor 1
EPHA1	2041	EPH receptor A1
PTK2B	2185	protein tyrosine kinase 2 beta
ECHDC3	79746	enoyl-CoA hydratase domain containing 3
SPI1	6688	Spi-1 proto-oncogene
MS4A2	2206	membrane spanning 4-domains A2
FERMT2	10979	fermitin family member 2
SLC24A4	123041	solute carrier family 24 member 4
CASS4	57091	Cas scaffold protein family member 4
ANKRD31	256006	ankyrin repeat domain 31
ABI3	51225	ABI family member 3
ADAMTS4	9507	ADAM metallopeptidase with thrombospondin type 1 motif 4
ALPK2	115701	alpha kinase 2
APH1B	83464	aph-1 homolog B, gamma-secretase subunit
CD33	945	CD33 molecule
CLNK	116449	cytokine dependent hematopoietic cell linker
HESX1	8820	HESX homeobox 1
KAT8	84148	lysine acetyltransferase 8
MS4A6A	64231	membrane spanning 4-domains A6A
SCIMP	388325	SLP adaptor and CSK interacting membrane protein
ZCWPW1	55063	zinc finger CW-type and PWWP domain containing 1
MS4A4A	51338	membrane spanning 4-domains A4A
TPBG	7162	trophoblast glycoprotein
NFIC	4782	nuclear factor I C
MEF2C	4208	myocyte enhancer factor 2C
NME8	51314	NME/NM23 family member 8
CELF1	10658	CUGBP Elav-like family member 1
FBXL7	23194	F-box and leucine rich repeat protein 7
PLCG2	5336	phospholipase C gamma 2
IGF1	3479	insulin like growth factor 1
ENO1	2023	enolase 1
NGB	58157	neuroglobin
PPARGC1A	10891	PPARG coactivator 1 alpha
DNM1	1759	dynamin 1
MFN2	9927	mitofusin 2
BCL2L2	599	BCL2 like 2
PLCB1	23236	phospholipase C beta 1
LEP	3952	leptin
BCL2	596	BCL2 apoptosis regulator
NPY	4852	neuropeptide Y
IGF2	3481	insulin like growth factor 2
IGF1R	3480	insulin like growth factor 1 receptor
ATP5F1A	498	ATP synthase F1 subunit alpha
BAX	581	BCL2 associated X, apoptosis regulator
NECTIN2	5819	nectin cell adhesion molecule 2
ESR1	2099	estrogen receptor 1
PPARG	5468	peroxisome proliferator activated receptor gamma
MTHFR	4524	methylenetetrahydrofolate reductase
VEGFA	7422	vascular endothelial growth factor A
TFAM	7019	transcription factor A, mitochondrial
CRH	1392	corticotropin releasing hormone
SOD2	6648	superoxide dismutase 2
SLC30A6	55676	solute carrier family 30 member 6
F2	2147	coagulation factor II, thrombin
ARC	23237	activity regulated cytoskeleton associated protein
CALM1	801	calmodulin 1
PGRMC1	10857	progesterone receptor membrane component 1
IGF2R	3482	insulin like growth factor 2 receptor
TPI1	7167	triosephosphate isomerase 1
HLA-DRB5	3127	major histocompatibility complex, class II, DR beta 5
AMFR	267	autocrine motility factor receptor
SLC2A4	6517	solute carrier family 2 member 4
SLC30A4	7782	solute carrier family 30 member 4
NFE2L2	4780	nuclear factor, erythroid 2 like 2
S100B	6285	S100 calcium binding protein B
NGFR	4804	nerve growth factor receptor
IRS1	3667	insulin receptor substrate 1
TPP1	1200	tripeptidyl peptidase 1
GAPDHS	26330	glyceraldehyde-3-phosphate dehydrogenase, spermatogenic
PYY	5697	peptide YY
CAV1	857	caveolin 1
PTGS1	5742	prostaglandin-endoperoxide synthase 1
HSF1	3297	heat shock transcription factor 1
CCR5	1234	C-C motif chemokine receptor 5 (gene/pseudogene)
HSPD1	3329	heat shock protein family D (Hsp60) member 1
IL33	90865	interleukin 33
CIB1	10519	calcium and integrin binding 1
HSPB1	3315	heat shock protein family B (small) member 1
IKBKB	3551	inhibitor of nuclear factor kappa B kinase subunit beta
SERPINF1	5176	serpin family F member 1
MT2A	4502	metallothionein 2A
ATP7A	538	ATPase copper transporting alpha
INS-IGF2	723961	INS-IGF2 readthrough
ADAM9	8754	ADAM metallopeptidase domain 9
GAB2	9846	GRB2 associated binding protein 2
