# Supplementary material for: Discovery of Novel Drug Candidates for Alzheimer’s Disease by Molecular Network Modeling
Source: Front Aging Neurosci. 2022 Apr 15;14:850217. doi: 10.3389/fnagi.2022.850217 (PMC9051440; doi:10.3389/fnagi.2022.850217)
Supplement: Supplementary file 4 [file Table_4.xlsx]

## Sheet: Supplementary Table 4
DEGs with absolute logFC > 0.2 and q < 0.05 in at least four brain regions.
gene symbol	EC_logfc	EC_padj	HIP_logfc	HIP_padj	DLPFC_logfc	DLPFC_padj	FP_logfc	FP_padj	STG_logfc	STG_padj	PHG_logfc	PHG_padj	IFG_logfc	IFG_padj
COPS7A	-0.197531	0.0343968	-0.285064	0.000332801	-0.526933	2.01e-26	-0.202151	1.61e-27	-0.242101	1.56e-22	-0.2217	2.9e-49	-0.213731	3.02e-15
TIMM17A	-0.308004	0.0381719	-0.269573	0.00390026	-0.315259	2.22e-14	-0.231997	5.32e-48	-0.284706	1.21e-24	-0.29049	5.63e-46	-0.254236	2.36e-20
COX5B	-0.132144	0.355009	-0.196472	0.0144153	-0.222171	9.81e-13	-0.246446	8.16e-66	-0.222879	5.43e-36	-0.274261	1.21e-54	-0.208574	2.29e-19
COX6C	-0.362097	0.00329535	-0.287728	0.00402987	-0.366189	9.96e-16	-0.231624	4.09e-72	-0.272549	6.38e-38	-0.308215	2.06e-72	-0.219248	3.85e-25
TMEM126A	-0.259703	0.0307942	-0.204119	0.0424377	-0.247544	6.99e-13	-0.145148	1.75e-52	-0.181819	5.21e-25	-0.221532	1.15e-37	-0.210185	6.3e-15
PGAM1	-0.255626	0.0372474	-0.232762	0.0558842	-0.448069	4.53e-19	-0.203678	5.19e-52	-0.212862	7.32e-32	-0.221873	2.45e-63	-0.23017	2.03e-19
ATP6V1F	-0.557356	1.81e-06	-0.246813	0.00468532	-0.447767	1.51e-16	-0.19769	2.83e-57	-0.195997	7.5e-34	-0.215127	9.76e-70	-0.232875	4.33e-25
PSMG3	-0.307542	0.00880818	-0.298882	0.00380402	-0.228114	1.92e-12	-0.248295	4.07e-27	-0.288509	2.49e-15	-0.245617	1.16e-25	-0.26436	1.71e-12
GSS	-0.430408	0.00198191	-0.253762	0.0131011	-0.428339	1.14e-23	-0.232258	9.63e-30	-0.208052	1.36e-20	-0.218614	1.94e-27	-0.18727	5.5e-11
AP1S1	-0.360285	0.00114044	-0.0812617	0.635868	-0.317866	1.14e-07	-0.258031	7.41e-33	-0.311982	4.47e-18	-0.267053	2.52e-30	-0.254911	2.45e-17
MAEL	-0.509447	0.00450842	-0.428991	0.00862171	-0.335794	6.08e-13	-0.231427	3.73e-13	-0.31142	3.54e-12	-0.265747	1.54e-06	-0.229267	0.00168874
NDUFB8	-0.327452	3.07e-06	-0.121746	0.0646489	-0.288378	1.67e-16	-0.233422	1.41e-41	-0.137626	1.54e-08	-0.236755	9.63e-12	-0.197918	1.41e-29
LIN7B	-0.774459	8.45e-08	-0.292414	0.0254369	-0.464168	5.86e-19	-0.241545	5.57e-25	-0.251409	8.31e-16	-0.199778	1.48e-28	-0.222065	8.83e-11
C12orf10	-0.417014	0.000331541	-0.397935	1.37e-05	-0.266506	2.86e-15	-0.197359	2.03e-16	-0.213359	1.29e-18	-0.169566	6.72e-21	-0.198465	2.3e-10
GHITM	-0.243357	0.0757513	-0.356844	0.00379955	-0.382267	6.85e-08	-0.215299	5.99e-44	-0.292864	5.87e-28	-0.298038	7.94e-49	-0.268512	3.94e-20
ADAM11	-0.575305	1.31e-05	-0.366417	0.0126462	-0.251173	4.81e-07	-0.205857	2.1e-13	-0.226083	1.26e-07	-0.21466	3.94e-05	-0.167274	4.35e-07
AP3M2	-0.398122	0.0120506	-0.456522	0.000381238	-0.335586	2.53e-14	-0.120221	7.07e-47	-0.28408	5.61e-40	-0.30771	1.97e-52	-0.241105	5.52e-19
AP2M1	-0.593437	0.000792378	-0.459012	0.000152468	-0.292244	5.45e-11	-0.214733	1.21e-43	-0.285167	2.29e-30	-0.228872	1.07e-56	-0.274907	1.23e-25
ANXA6	-0.325363	0.0360064	-0.29589	0.0272807	-0.0994367	3.84e-05	-0.221539	1.1e-48	-0.352085	2.78e-24	-0.335464	1.23e-50	-0.277693	2.15e-18
NDUFA4	-0.385129	0.00188468	-0.369266	0.000563724	-0.599466	5.85e-21	-0.251978	4.88e-53	-0.274253	1.63e-18	-0.351716	1.61e-43	-0.241524	2.07e-17
BCAT1	0.0559954	0.715379	-0.348746	0.0021431	-0.198033	0.000151549	-0.170507	2.76e-33	-0.222483	1.46e-22	-0.256997	4.91e-26	-0.216073	1.36e-13
BEX4	-0.427256	0.00525078	-0.461455	0.000952345	-0.575372	2.89e-22	-0.235153	1.08e-30	-0.297216	4.18e-32	-0.234556	9.32e-60	-0.216535	2.21e-25
DSTN	-0.0575126	0.738752	-0.206831	0.0351913	-0.450541	6.84e-15	-0.155495	2.63e-34	-0.229966	1.2e-16	-0.178769	6.25e-37	-0.205679	3.86e-13
NME1	-0.404868	0.00693278	-0.584835	0.00061728	-0.604547	2.83e-21	-0.23944	6.81e-52	-0.330192	2.14e-47	-0.300233	2.03e-50	-0.355894	4.06e-31
DNAJA2	-0.353391	0.0115913	-0.202072	0.026953	0.0745526	0.00354117	-0.154129	2.26e-48	-0.248907	2.55e-36	-0.213338	6.57e-59	-0.199609	1.75e-20
SLC8A3	-0.456006	0.000449704	-0.3363	0.0053083	-0.0631624	0.118348	-0.195289	1.06e-13	-0.214044	7.44e-12	-0.219432	3.96e-15	-0.267638	3.19e-18
TUBG1	-0.521806	0.00134185	-0.261182	0.00910856	-0.248095	1.84e-10	-0.250473	1.62e-57	-0.234966	1.12e-38	-0.193818	2.34e-67	-0.271058	5.3e-37
NAP1L2	-0.582325	0.00236059	-0.436714	0.00274956	-0.636374	1.15e-12	-0.254555	7.22e-28	-0.350342	6.8e-22	-0.435891	1.36e-37	-0.290961	1.38e-18
CDCA5	-0.360426	0.016885	-0.0287702	0.878772	-0.584498	6.14e-15	-0.197795	2.34e-24	-0.227031	3.18e-07	-0.271633	1.18e-14	-0.24957	2.57e-06
PDZD11	-0.205984	0.0425504	-0.149859	0.0338405	-0.270967	1.08e-18	-0.153237	1.13e-33	-0.229206	4.94e-23	-0.274356	2.18e-30	-0.204153	7.02e-25
SPCS1	-0.108195	0.495528	-0.255014	0.031899	-0.479975	6.02e-18	-0.241601	1.11e-42	-0.232668	1.79e-37	-0.236163	1.2e-42	-0.146096	7.35e-21
SYNGR1	-0.749261	5.85e-09	-0.41724	0.00315084	0.288304	7.87e-12	-0.151254	8.18e-11	-0.199829	5.41e-08	-0.215514	2.07e-08	-0.212075	6.16e-09
RNF128	-0.361344	0.0531236	-0.365332	0.0103334	-0.56089	2.22e-13	-0.248663	3.82e-38	-0.271271	2.48e-19	-0.276302	2.06e-24	-0.23652	1.14e-13
CPNE4	-0.573752	0.0310739	-0.843732	0.00813468	-0.667527	1.93e-13	-0.221991	5.55e-06	-0.285729	1.14e-10	-0.392251	3.64e-14	-0.19755	9.62e-10
OCIAD2	-0.226302	0.2197	-0.457322	0.00813468	0.0247208	0.185146	-0.22874	7.26e-34	-0.204087	1.61e-14	-0.266947	1.6e-24	-0.213089	4.02e-17
LYSMD2	-0.259682	0.0816034	-0.353986	0.00404221	-0.335962	2.49e-10	-0.172252	2.03e-61	-0.243982	8.91e-27	-0.205015	4.14e-42	-0.195503	2.44e-07
DIRAS1	-0.623213	2.29e-05	-0.559905	0.00021348	-0.377651	5.71e-09	-0.279897	9.65e-18	-0.317702	1.1e-13	-0.340412	9.62e-21	-0.331284	2.92e-13
LSM4	-0.371171	4.7e-05	-0.28694	0.000478397	-0.246392	5.24e-21	-0.20267	1.85e-38	-0.186105	6.24e-24	-0.139212	2.55e-27	-0.242717	1.09e-12
EPDR1	-0.404228	0.0161285	-0.491387	0.0188726	-0.369286	2.65e-06	-0.0633082	7.47e-35	-0.195424	9.7e-34	-0.241534	1.42e-39	-0.176546	3.19e-11
CDK5	-0.693425	7.06e-06	-0.520026	0.00142485	-0.361245	3.02e-13	-0.204471	1.74e-27	-0.243787	5.59e-21	-0.286798	3.02e-47	-0.227706	1.71e-16
NPPC	-0.120721	0.607007	0.386943	0.619278	-0.327408	2.05e-08	-0.0890501	1.38e-24	-0.365759	1.16e-24	-0.200138	2.38e-06	-0.209535	0.000567619
MAP1LC3A	-0.534132	5.3e-08	-0.252498	0.0046611	-0.215428	0.000712338	-0.190155	1.32e-15	-0.205283	1.68e-12	-0.118987	5.08e-25	-0.239741	1.1e-12
KLHDC3	-0.577232	1.68e-06	-0.161588	0.0782964	-0.241717	2.03e-07	-0.199293	1.62e-41	-0.26549	2.84e-25	-0.258901	1.64e-48	-0.287963	6.48e-18
POP7	-0.255017	0.0987726	-0.264727	0.0160502	-0.342199	1.61e-17	-0.196376	4.94e-84	-0.244902	1.35e-38	-0.173519	1.07e-69	-0.214899	2.87e-16
TMEM38A	-0.462707	0.00216379	-0.236498	0.156985	-0.364778	2.13e-13	-0.217834	1.97e-09	-0.280808	1.85e-08	-0.241463	5.06e-07	-0.263849	9.66e-07
BEX2	-0.560946	7.67e-06	-0.339497	0.0338067	-0.736124	2.59e-20	-0.337975	8.85e-39	-0.412624	3.91e-29	-0.350934	1.28e-56	-0.319939	6.9e-27
SNX10	-0.642874	0.00157508	-0.43767	0.0409985	-0.665183	2.34e-15	-0.273823	1.71e-42	-0.312863	3.82e-23	-0.437493	1.15e-44	-0.226046	7e-15
MOAP1	-0.487633	0.000734828	-0.515764	0.000532112	-0.76177	5.87e-17	-0.199942	3.02e-48	-0.284564	3.76e-28	-0.262852	8.04e-47	-0.285138	1.91e-20
CALM3	-0.284073	0.0249822	0.00632736	0.975651	-0.347321	1.11e-07	-0.167869	1.76e-46	-0.287591	5.32e-32	-0.223021	9.82e-49	-0.240542	4.28e-22
RAB11A	-0.210485	0.0399498	-0.23898	0.0137849	-0.347651	4.62e-10	-0.133817	1.95e-35	-0.220579	8.37e-40	-0.248535	4.61e-52	-0.193968	2.31e-18
NDUFB9	-0.350875	0.000892502	NA	NA	-0.348267	3.64e-19	-0.217534	3.46e-30	-0.155376	5.61e-23	-0.222236	2.27e-20	-0.21725	5.67e-20
TRIM37	-0.360442	0.00453543	-0.43593	0.00226932	-0.45482	5.61e-14	-0.1753	2.55e-41	-0.301472	2.61e-36	-0.349258	1.19e-48	-0.292833	1.1e-16
SNCG	-0.981219	1.73e-06	-0.524148	0.00252106	-0.461543	2.31e-05	-0.32198	4.01e-42	-0.271772	4.06e-17	-0.252131	3.74e-19	-0.262966	1.39e-14
UQCR10	-0.0833308	0.398153	-0.220549	0.01823	-0.245128	2.93e-12	-0.209339	1.49e-65	-0.245094	5.07e-24	-0.300853	2.48e-42	-0.2443	2.07e-18
DLG3	-0.293221	0.0439111	-0.42088	0.0058344	-0.648935	3.01e-16	-0.178813	2.51e-29	-0.235438	3.7e-29	-0.246458	6.99e-32	-0.236223	2.01e-20
PAM	-0.0597949	0.779641	-0.217331	0.0409709	-0.388369	5.02e-17	-0.123675	6.89e-55	-0.200663	4.14e-40	-0.140404	7.26e-30	-0.218202	2.8e-17
ARHGDIG	-0.485106	0.00822579	-0.536303	0.000587462	-0.0929079	0.00706557	-0.209196	3.56e-23	-0.239614	1.39e-12	-0.238891	1.11e-20	-0.325694	6.72e-11
ANKRD2	-0.359027	0.0346868	0.044744	0.815088	-0.0988526	0.193807	-0.209202	3.54e-17	-0.315648	2.09e-07	-0.245013	9.26e-07	-0.259493	1.19e-06
ST6GAL2	-0.387473	0.00877741	-0.129019	0.48209	-0.0235659	0.274413	-0.19593	1.1e-09	-0.236109	6.55e-08	-0.254746	0.00106642	-0.262011	7.38e-07
TCEAL2	-0.472299	1.52e-05	-0.235889	0.005292	-0.46547	1.97e-17	-0.134541	2.04e-79	-0.230124	2.16e-63	-0.264766	2.22e-71	-0.208558	3.03e-43
CLTC	-0.113521	0.441726	-0.228989	0.0260854	-0.358165	1.27e-12	-0.138713	4.92e-56	-0.236723	8.42e-46	-0.288087	3.44e-57	-0.208122	2.46e-23
SYP	-0.684114	2.84e-05	-0.658149	0.00479606	-0.41857	2.2e-08	-0.329657	2.14e-33	-0.399635	1.72e-26	-0.39371	5.25e-40	-0.308428	2.53e-18
CD83	-0.206663	0.0452516	-0.356	0.00862171	-0.359692	1.32e-11	-0.15385	1.55e-33	-0.257905	1.27e-26	-0.158515	8.96e-24	-0.22705	2.37e-10
TUBB2A	-0.629553	1.84e-07	-0.420058	0.0288076	-0.876776	6.92e-22	-0.290468	3.6e-22	-0.355088	8.47e-17	-0.332377	3.29e-26	-0.341295	2.16e-17
NDUFAB1	-0.113865	0.451024	-0.306115	0.0108243	-0.535228	1.91e-19	-0.228829	8.3e-40	-0.250077	2.06e-20	-0.180012	1.61e-72	-0.198888	3.31e-23
PSMD8	-0.916999	6.73e-05	-0.580259	0.000335696	-0.437247	2.88e-15	-0.163207	7.53e-63	-0.202169	3.93e-23	-0.117141	3.58e-49	-0.199356	4.56e-20
BEX1	-0.698339	1.07e-06	-0.564297	0.00251317	-0.860953	1.41e-18	-0.316029	2.32e-36	-0.361629	4.94e-23	-0.319958	9.61e-43	-0.289028	1.02e-27
CIAPIN1	-0.176133	0.190451	-0.225604	0.0137233	-0.287558	5.73e-11	-0.171031	2.19e-73	-0.222536	3.34e-36	-0.222084	7.2e-69	-0.185768	6.19e-20
AMIGO1	-0.0877756	0.489878	-0.316629	0.00149383	-0.119445	0.00700008	-0.129329	8.66e-13	-0.210236	1.32e-23	-0.219553	8.49e-29	-0.231568	3.03e-14
CHN1	-0.713778	1.42e-05	-0.485815	0.00213043	-0.742618	4e-12	-0.197151	1.72e-20	-0.326069	2.44e-21	-0.465025	2.39e-33	-0.300668	1.04e-19
LDHA	-0.595299	0.00152374	-0.113442	0.488552	-0.413457	2.73e-08	-0.155295	7.69e-15	-0.199124	3.28e-13	-0.265497	4.96e-17	-0.201362	7.8e-21
OGDHL	-0.553206	0.000148971	-0.614605	6.3e-05	-0.28156	3.31e-08	-0.14028	3.65e-21	-0.195849	1.09e-09	-0.23583	1.6e-19	-0.182852	8.65e-09
VWC2	0.0485845	0.795319	-0.105371	0.368168	-0.968611	5.8e-28	-0.195574	1.83e-46	-0.22725	2.17e-38	-0.295078	1.83e-20	-0.407484	1.72e-07
SNAP25	-0.525364	0.000446483	-0.481946	0.000321194	-0.936671	2.06e-17	-0.222783	1.25e-13	-0.343478	2.25e-13	-0.440511	1.47e-21	-0.25472	2.31e-17
ATP6V1B2	-0.557072	0.00164226	-0.650161	0.00110168	-0.955593	1.34e-16	-0.198219	1.08e-44	-0.299265	1.08e-30	-0.325665	1.87e-46	-0.257991	2.11e-22
COX8A	-0.301655	0.00211869	-0.165592	0.0381091	-0.20158	2.76e-12	-0.257445	6.41e-50	-0.149583	6.13e-15	-0.184621	4.22e-29	-0.250452	1.98e-13
FAM174A	-0.180945	0.219608	-0.115926	0.401264	NA	NA	-0.244282	2.78e-50	-0.252127	5.98e-27	-0.210419	6.16e-46	-0.241841	8.75e-15
ADCYAP1	-0.502678	0.0202988	-0.5061	0.0280873	-1.34013	2.81e-27	-0.447927	6.39e-15	-0.578199	9.97e-18	-0.338635	2.29e-11	-0.458037	2.99e-18
PNMA6A	-0.316841	0.0290392	-0.299499	0.0607718	-0.419526	1.13e-13	-0.286004	2.52e-10	-0.48653	9.83e-09	-0.48643	1.31e-08	-0.476789	1.52e-14
CCDC85B	-0.676623	1.4e-06	-0.223863	0.0448507	-0.208226	1.27e-06	-0.179314	8.62e-50	0.0963889	1.97e-26	-0.135649	4.29e-22	-0.298253	1.25e-07
OLFM3	-0.454394	0.0487961	-0.590991	0.00403647	-1.13665	4.11e-20	-0.251619	3.52e-46	-0.401547	6.26e-25	-0.570036	1.23e-29	-0.287337	2.68e-16
UQCRC1	-0.513618	0.011065	-0.425778	0.00417095	-0.427931	1.51e-15	-0.19714	7.59e-40	-0.223494	4.48e-22	-0.187155	5.14e-45	-0.238162	1.04e-13
NDFIP2	-0.422418	0.00227578	-0.158731	0.412726	-0.514089	3.02e-11	-0.214217	6.55e-47	-0.314366	1.32e-22	-0.369415	7e-52	-0.21997	3.78e-16
RNF11	-0.0888303	0.474099	-0.0508755	0.579582	-0.430816	5.05e-20	-0.136606	4.1e-34	-0.203486	1.07e-14	-0.235217	7.37e-28	-0.200823	3.24e-09
MLLT11	-0.794304	1.13e-05	-0.690686	0.000502016	-0.772442	2.75e-17	-0.21243	7.11e-33	-0.319115	5.92e-22	-0.390419	2.65e-46	-0.279648	5.36e-22
SST	-0.683118	0.0176465	-0.955195	0.00522149	-1.55483	8.77e-29	-0.490753	1.44e-17	-0.461013	7.19e-13	-0.317357	5.86e-21	-0.281662	9.32e-07
NXPH2	-0.494428	0.0160021	-0.594926	0.00939831	-0.271588	5.89e-06	-0.168217	1.75e-26	-0.416779	7.83e-27	-0.58534	1.45e-33	-0.224244	1.07e-11
ROBO2	-0.82097	5.32e-06	-0.434627	0.00492111	-0.80878	5.38e-18	-0.201587	5.77e-29	-0.227312	7.23e-38	-0.357214	9.88e-32	-0.240693	9.04e-21
NAP1L5	-0.82524	6.96e-06	-0.581814	0.00037469	-1.07596	1.92e-25	-0.301811	2.39e-25	-0.375589	1.12e-20	-0.419055	1.39e-36	-0.264322	1.24e-16
MDH1	-0.438399	0.0307942	-0.655493	0.000356275	-0.180244	0.000171456	-0.253404	7.98e-36	-0.378809	1.65e-24	-0.4148	2.42e-47	-0.28126	2.89e-22
ACTR1B	-0.167577	0.16107	-0.228735	0.0174235	0.615639	1.94e-30	-0.227372	2.8e-33	-0.261456	1.52e-17	-0.183891	2.54e-28	-0.227817	4.93e-07
MAP3K9	-0.399199	0.00627087	-0.55782	0.000179327	-0.523624	5.07e-12	-0.0854381	0.00619112	-0.133614	3.39e-07	-0.254183	9.81e-10	-0.196333	5.55e-08
NDUFS3	-0.0269888	0.876408	-0.449064	0.000264755	-0.341346	1.04e-18	-0.185071	9.77e-50	-0.201886	2.69e-18	-0.215865	2.14e-37	-0.190389	8.73e-21
RAB27B	-0.912311	0.000188862	-0.666011	0.00596883	-0.387265	4e-09	-0.259877	1.18e-34	-0.360677	2.64e-26	-0.501708	5.06e-32	-0.26929	6.31e-18
GRIN2A	-0.40252	0.0415204	-0.322967	0.0750858	-0.392512	3.52e-08	-0.0920072	4.42e-12	-0.235518	1.06e-13	-0.294233	5.78e-19	-0.260986	3.99e-12
EID1	-0.160061	0.185611	-0.0231746	0.880719	-0.507175	1.95e-16	-0.226929	7.15e-47	-0.241843	5.3e-17	-0.257877	2.74e-22	-0.211617	6.05e-12
NDRG4	-0.431582	0.00128347	-0.564014	0.000384235	-0.743199	1.03e-20	-0.173599	1.52e-17	-0.224538	1.29e-15	-0.222613	5.22e-22	-0.22684	2.34e-14
PAK1	-0.870083	1.5e-05	-0.537409	0.00175594	-1.21913	2.35e-23	-0.216757	4.38e-18	-0.34741	9.87e-22	-0.459605	1.52e-27	-0.325316	1.76e-20
UBE2T	-0.890149	3.47e-06	-0.605576	0.00220379	-0.713912	8.85e-17	-0.266053	3.82e-45	-0.40796	6.12e-28	-0.451665	7.26e-41	-0.294244	2.18e-18
SLC6A7	-0.307995	0.0111061	-0.0811208	0.530715	-0.252455	4.33e-07	-0.106151	0.000273842	-0.212031	1.97e-07	-0.260029	4.48e-05	-0.153054	6.48e-05
GNG3	-0.923878	9.5e-07	-0.734709	4.83e-05	-1.05004	4.39e-22	-0.277298	7.16e-58	-0.433309	1.93e-48	-0.429096	1.86e-66	-0.325434	5.15e-30
GLT1D1	-0.757004	2.51e-06	-0.244675	0.0654149	-0.565217	1.88e-14	-0.131178	2.67e-24	-0.216975	1.51e-23	-0.218372	1.58e-29	-0.227792	5.69e-16
ZMAT4	-0.84502	5.4e-05	NA	NA	-0.482959	2.17e-09	-0.0438224	1.05e-26	-0.204164	5.54e-13	-0.345381	3.84e-20	-0.202617	2.61e-11
HCRTR2	-0.0228273	0.906933	0.0860617	0.595067	-0.585608	1.3e-18	-0.20297	7.9e-24	-0.275547	1.91e-08	-0.469479	7.82e-16	-0.204206	1.12e-05
NRN1	-0.948421	5.29e-07	-0.517475	0.00237198	-0.960364	6.73e-32	-0.396714	6.94e-26	-0.397712	8.05e-16	-0.481564	5.4e-26	-0.48611	1.45e-19
COX7B	-0.104111	0.465908	-0.249164	0.0281845	-0.303255	3.23e-13	-0.160921	1.92e-49	-0.20483	5.22e-25	-0.246572	4.64e-47	-0.155509	1.23e-20
FAM49A	-0.409901	0.00739591	-0.160296	0.154993	-0.288938	1.54e-12	-0.13587	4.88e-34	-0.267662	4.29e-28	-0.338228	2.54e-26	-0.235331	4.38e-17
HMGCS1	-0.346969	0.0299496	-0.48614	0.00227713	-0.608975	3.28e-15	-0.121508	3.63e-11	-0.240225	1.11e-09	-0.256746	1.46e-13	-0.264772	5.62e-17
PFKM	-0.253603	0.0959982	-0.270578	0.0318231	-0.406446	2.01e-16	-0.181109	3.53e-41	-0.251562	5.51e-27	-0.224384	2.69e-38	-0.282201	2.96e-17
HIGD1A	-0.163938	0.198938	-0.109546	0.215089	-0.368526	2.37e-13	-0.251562	9.92e-38	-0.294771	2.01e-20	-0.339841	6.55e-28	-0.27614	2.14e-14
CNIH3	-0.353294	0.0432063	-0.360137	0.0633409	-0.595595	1.81e-14	-0.138931	4.64e-25	-0.250583	2.64e-20	-0.222418	1.72e-18	-0.223102	1.68e-13
RIMS3	-0.639965	3.23e-05	-0.294933	0.114066	-0.411182	3.23e-12	-0.0994406	0.000225603	-0.196888	4.86e-08	-0.226795	9.41e-07	-0.229549	6.07e-08
SPINT2	-0.22348	0.176756	-0.435681	0.00113806	-0.419235	2.88e-15	-0.215284	3.11e-33	-0.202235	2.89e-21	-0.153121	1.51e-38	-0.247276	1.22e-12
GAP43	-1.05495	6.23e-10	-0.593689	0.00324973	-0.852632	4.57e-17	-0.259578	1.24e-26	-0.355659	1.43e-20	-0.458479	9.15e-34	-0.363472	3.11e-27
RGS4	-1.09961	3.15e-05	-0.851067	0.00239311	-1.09109	2.23e-20	-0.403932	2.35e-30	-0.506242	3.3e-21	-0.674063	6.96e-30	-0.4647	9.74e-19
SLC9A6	-0.219637	0.18495	-0.468337	0.00371494	-0.260685	8.57e-07	-0.107539	1.05e-37	-0.255391	2.53e-29	-0.286567	5.32e-53	-0.214795	2.1e-20
PEBP1	-0.228324	0.0105191	-0.127881	0.0674783	-0.322123	4.08e-13	-0.150617	9.98e-48	-0.25269	1.1e-30	-0.176644	1.62e-52	-0.205877	8.99e-21
UROS	-0.341037	0.00541141	-0.354422	0.00885907	-0.291986	1.88e-12	-0.122148	2.3e-43	-0.0901436	1.39e-29	-0.165257	1.16e-20	-0.202061	5.84e-08
COX6B1	-0.434527	2.98e-05	-0.23722	0.00755072	-0.285989	2.2e-12	-0.180712	5.77e-61	-0.22912	1.27e-20	-0.288618	7.99e-55	-0.193729	7.01e-19
WSB2	-0.357972	0.000138583	-0.171938	0.0653512	-0.527209	2.5e-24	-0.14733	8.66e-07	-0.220552	6.9e-14	-0.221669	2.51e-17	-0.250803	2.27e-08
RPH3A	-1.15666	4.45e-10	-0.486496	0.00242069	-0.823428	1.79e-21	-0.295362	1.09e-11	-0.332577	3.99e-15	-0.658597	7.61e-11	-0.364122	1.13e-11
STMN2	-1.16041	4.51e-09	-0.873895	0.000189113	-0.818612	2.41e-11	-0.27101	8.09e-26	-0.384925	2.53e-20	-0.489359	7.69e-38	-0.251712	1.07e-20
PI15	-0.357995	0.0407246	0.0819024	0.699454	0.162621	0.147282	-0.40795	0.000271079	-0.250595	1.65e-08	-0.212336	1.11e-05	-0.24191	0.0657863
RAB3B	-0.361242	0.173221	-0.732321	0.00483467	-0.616197	5.35e-09	-0.287686	2.92e-26	-0.222393	2.09e-34	-0.240391	9.2e-12	-0.272165	4.92e-13
FAM71E1	-0.437976	0.0238024	-0.195327	0.266974	-0.526076	6.89e-25	-0.334401	8.44e-15	-0.419469	5.81e-11	-0.350252	4.89e-15	-0.269597	4.9e-08
GABRA1	-1.20178	5.59e-06	-0.4889	0.0414522	-0.762402	4.14e-13	-0.235635	2.14e-32	-0.371338	1.85e-15	-0.552788	2.07e-38	-0.277	3.67e-14
REEP1	-0.443941	0.0256448	-0.368498	0.0152732	-0.526705	4.44e-10	-0.12668	1.62e-15	-0.191248	2.43e-13	-0.287229	5.13e-28	-0.197448	2.98e-15
ATP2A2	-0.627263	4.94e-06	-0.372268	0.00346789	-0.329832	1.22e-07	-0.0386839	1.89e-10	-0.121079	9.1e-14	-0.202129	3.51e-18	-0.0897445	2.07e-14
USP11	-0.762858	1.12e-06	-0.268019	0.0119313	-0.537544	3.06e-19	-0.132171	7.16e-14	-0.201157	5.59e-25	-0.183611	6.97e-25	-0.169859	4.37e-19
DYNLT3	-0.373494	0.00106383	-0.181615	0.181407	-0.602076	3.71e-16	-0.289134	9.02e-50	-0.336976	2.09e-31	-0.391449	1.84e-48	-0.310407	9.91e-17
SLC17A6	-0.79232	0.00907822	-0.608606	0.0723662	-0.0960782	0.287349	-0.217493	1.05e-24	-0.34445	1.45e-18	-0.490672	3.56e-32	-0.199068	7.51e-10
PTPN3	-0.459319	0.0367564	-0.260886	0.165655	-0.602334	2.65e-14	-0.217874	7.99e-14	-0.283322	5.32e-16	-0.376353	7.31e-08	-0.284119	1.18e-09
YWHAG	-0.36127	0.000776083	-0.279537	0.0194992	-0.679426	2.8e-14	-0.0920431	9.75e-13	-0.220409	3.65e-16	-0.24789	1.29e-29	-0.113565	1.08e-18
FNDC4	-0.217496	0.12618	-0.276534	0.0131731	-0.424504	1.79e-21	-0.263604	8.12e-15	-0.247904	6.28e-15	-0.18693	1.05e-18	-0.29855	1.56e-10
SCG2	-0.309287	0.200959	-0.349766	0.105447	-1.15659	6.13e-25	-0.224133	5e-24	-0.237789	2.51e-14	-0.0735319	2.39e-13	-0.204894	9.77e-24
SPRYD3	-0.27579	0.00922952	-0.175357	0.0726952	-0.435192	1.2e-12	-0.172525	7.17e-23	-0.248259	4.02e-28	-0.154789	1.11e-36	-0.202485	1.71e-20
CD99L2	-0.323609	0.00189655	-0.460515	6.49e-05	-0.232414	5.06e-07	-0.112176	2.37e-32	-0.201176	1.63e-18	-0.104344	2.85e-31	-0.169915	1.6e-15
LIN28B	-0.267704	0.0189292	-0.199595	0.138009	-0.0928903	0.00403802	-0.222829	3.85e-51	-0.239485	9.61e-32	-0.339878	2.28e-27	-0.00123422	0.90671
SGTB	-0.43045	0.000561655	-0.118477	0.238316	-0.294789	0.000374525	-0.192529	1.97e-15	-0.288635	2.95e-16	-0.367268	9.45e-31	-0.254952	6.24e-13
KCNN2	-0.451449	0.00121091	0.103147	0.687757	-0.255124	4.48e-07	-0.18961	1.31e-08	-0.141737	0.000187165	-0.234158	0.000662171	-0.235487	0.0287734
SLC22A17	-0.369038	0.0126004	-0.107345	0.289485	-0.272026	3.5e-07	-0.179812	2.52e-31	-0.203234	1.38e-26	-0.189161	1.75e-41	-0.244955	2.24e-18
KCNB2	-0.515205	0.00406811	-0.312125	0.0749288	-0.638038	1.76e-12	-0.22249	7.8e-15	-0.32371	4.48e-16	-0.472287	4.24e-14	-0.291389	1.39e-12
PLCB1	-0.310136	0.0352045	-0.369994	0.00264256	-0.139456	0.000439652	-0.183679	4.99e-16	-0.289099	2e-14	-0.459785	2.25e-29	-0.275114	1.59e-13
RNF41	-0.380137	0.00169868	-0.517524	0.000355885	-0.340575	1.33e-10	-0.109971	1.05e-39	-0.205127	8.96e-25	-0.164936	7.82e-36	-0.23429	6.06e-15
AP2S1	-0.42092	0.00200278	-0.398587	7.82e-05	-0.163827	0.000164941	-0.131402	2.89e-41	-0.201261	4.65e-24	-0.16107	7.97e-50	-0.212579	5.82e-25
VAMP1	-0.546753	7.46e-06	-0.392247	0.00549338	-0.401007	1.51e-06	-0.0824027	9.39e-15	-0.1866	9e-06	-0.201742	1.64e-10	-0.17787	1.25e-07
ELAVL2	-0.444659	0.00723802	-0.42853	0.0235095	-0.376733	3.04e-08	-0.109816	3.64e-40	-0.253089	4.9e-20	-0.37998	1.96e-26	-0.135915	6.48e-12
BAG4	-0.257182	0.0376969	-0.35241	0.00149276	-0.192916	1.65e-06	-0.136564	2.42e-30	-0.211008	1.23e-23	-0.3038	1.54e-43	-0.189803	1.92e-14
NIPSNAP1	0.00345963	0.98337	-0.252172	0.0151873	-0.64277	5.78e-23	-0.182435	3e-27	-0.214755	7.12e-21	-0.17374	9.88e-38	-0.238425	5.68e-19
UBE2V2	-0.310773	0.0158683	-0.277401	0.0112526	-0.767576	6.39e-15	-0.175952	3.22e-37	-0.246095	4.55e-24	-0.28286	2.08e-36	-0.179191	4.28e-17
FBXL2	-0.328322	0.0126059	-0.246207	0.124978	-0.576226	6.27e-15	-0.124591	2.02e-51	-0.295297	4.72e-37	-0.276397	1.1e-40	-0.208994	3.65e-13
CD200	-0.373592	0.0330916	-0.329859	0.0091795	-0.74864	7.29e-19	-0.155932	1.42e-15	-0.268098	1.88e-31	-0.407459	4.21e-46	-0.219046	5.21e-32
EIF5A2	-0.0884974	0.687308	-0.525226	0.000393797	-0.397649	1.2e-09	-0.187388	1.22e-34	-0.247374	7.17e-21	-0.321468	1.24e-39	-0.247631	5.64e-12
MRPL15	-0.290007	0.0438955	-0.414692	0.00263674	-0.527145	3.68e-20	-0.160146	3.8e-87	-0.136649	4.11e-56	-0.238365	9.08e-61	-0.210342	1.14e-24
UQCRH	NA	NA	NA	NA	-0.434333	1.15e-17	-0.290207	1.14e-63	-0.341198	2.13e-32	-0.389519	8.28e-53	-0.317363	6.24e-28
SCG5	-0.35214	0.0300296	-0.540479	0.000231947	-0.841093	2.58e-16	-0.211334	4.47e-31	-0.278205	6.88e-21	-0.362216	3e-50	-0.180066	1.58e-20
FIBP	-0.374475	0.00409692	-0.440974	1.47e-05	-0.445454	2.25e-22	-0.150749	7.38e-22	-0.208508	2.48e-14	-0.185593	2.2e-18	-0.212171	1.95e-14
FBLL1	-0.263135	0.0685579	-0.333394	0.00831595	-0.303272	9.43e-09	-0.185166	5.88e-40	-0.307465	1.03e-19	-0.205616	2.46e-36	-0.284544	2.85e-12
EPHA3	-0.31966	0.0399475	-0.168689	0.232703	-0.00922705	0.707759	-0.130772	6.7e-26	-0.227804	1.85e-11	-0.351752	5.22e-11	-0.228916	2.92e-05
NAPB	-0.554751	0.0016737	-0.644692	0.00117894	-0.701532	1.67e-13	-0.192159	6.5e-26	-0.309341	1.43e-27	-0.391526	2.09e-35	-0.259023	5.11e-19
HMGB3	-0.244744	0.0539876	-0.090153	0.641996	-0.240102	9.17e-11	-0.256352	6.84e-20	-0.257898	3.39e-09	-0.18544	1.61e-10	-0.31144	1.15e-09
VAMP2	-0.384875	0.00178369	-0.386353	0.000908912	-0.453564	1.25e-07	-0.144724	8.44e-14	-0.214481	2.62e-21	-0.25391	7.28e-14	-0.16074	6.4e-21
TBC1D9	0.00950994	0.971144	-0.397625	0.00713247	-0.870452	1.71e-20	-0.184577	3.39e-40	-0.264255	3.27e-34	-0.242605	4.11e-44	-0.261534	5.19e-16
RIMKLA	-0.222983	0.0765737	-0.250916	0.0333424	-0.331179	7.9e-09	-0.1447	1.99e-52	-0.245282	3.1e-20	-0.294189	1.13e-40	-0.210727	5.47e-12
SYT16	-0.480402	0.000521618	-0.00627959	0.978725	-0.32238	7.5e-10	-0.125924	2.29e-34	-0.260492	4.48e-22	-0.360814	8.68e-37	-0.234214	2.23e-15
ENPP5	-0.205998	0.331421	-0.0594578	0.815471	-0.462748	2.67e-10	-0.207889	1.88e-16	-0.333802	3.03e-14	-0.283771	6.06e-14	-0.246436	2.13e-11
XKR4	-0.354841	0.0166873	-0.423235	0.0126023	-0.528745	1.68e-11	-0.0717806	4.26e-16	-0.156356	7.01e-18	-0.202031	2.39e-07	-0.125385	1.09e-07
CYP4X1	-0.671065	3.93e-05	-0.497548	0.00477108	-0.331242	4.47e-11	-0.0742996	7.45e-30	-0.19674	7.99e-17	-0.367958	3.66e-26	-0.117162	1.67e-09
CPNE9	-0.487096	0.00606814	0.024408	0.905575	-0.104083	1.1e-05	-0.248483	4.96e-08	-0.353768	0.000486556	-0.426498	2.37e-07	-0.317905	3.9e-05
NCEH1	-0.382613	0.00455064	-0.318718	0.0464739	-0.286066	2.48e-05	-0.0724773	5.77e-15	-0.197779	8.27e-12	-0.29642	4.79e-24	-0.141563	1.01e-09
SLC2A13	-0.332559	0.0505143	-0.282106	0.0275649	-0.0267813	0.762205	-0.149322	1.13e-51	-0.247311	1.4e-22	-0.39311	1.41e-37	-0.211726	7.74e-15
PRKAR1B	-0.529455	1.82e-05	-0.255766	0.116026	-0.0857328	0.20243	-0.144098	3.69e-24	-0.214798	9.71e-16	-0.203211	2.35e-23	-0.257747	4.05e-13
KCNQ3	-0.489424	0.00658143	-0.578813	0.000608922	-0.340103	5.68e-10	-0.0971124	2.06e-06	-0.145215	1.49e-09	-0.247242	7.91e-10	-0.198941	3.46e-11
FGF13	-0.439121	0.0173889	-0.691157	0.00519829	-0.783791	3.4e-19	-0.220043	8.1e-17	-0.166915	3.02e-17	-0.28592	6.72e-24	-0.259277	1.13e-15
CPLX1	-1.32361	6.93e-11	-0.761315	8.62e-05	-0.257907	3.15e-05	-0.230085	4.39e-45	-0.149775	3.71e-08	-0.327836	6.24e-17	-0.2473	1.7e-06
HSP90AB1	-0.574072	2.4e-05	-0.31202	0.0368409	-0.121485	0.0346044	-0.111834	6.69e-42	-0.244071	1.81e-44	-0.191239	5.65e-43	-0.200558	2.49e-26
GPRASP2	NA	NA	NA	NA	-0.648549	7.83e-19	-0.198118	1.14e-44	-0.324256	2.41e-38	-0.325043	1.03e-58	-0.298082	5.25e-22
ANKRD34C	-0.371622	0.028509	-0.175343	0.210678	-0.458256	3.63e-07	-0.185994	7.54e-08	-0.260161	7.95e-08	-0.303206	3.67e-20	-0.331741	2.12e-09
NSF	-0.674753	0.000675919	-0.851076	0.000249211	-0.640221	6.04e-16	-0.169549	5.75e-26	-0.29699	1.21e-22	-0.390032	5.93e-42	-0.248309	4.99e-22
LRFN5	-0.502151	0.00188746	-0.453256	0.0142961	-0.403704	7.45e-08	-0.0443415	1.9e-31	-0.223408	1.34e-08	-0.28843	4.35e-15	-0.155395	3.97e-08
SMAP2	-0.573739	1.38e-05	-0.316856	0.00254618	-0.465219	4.29e-19	-0.103795	1.61e-15	-0.15587	1.55e-16	-0.222267	7e-26	-0.221021	1.41e-24
ZNF215	-0.172529	0.348863	-0.115269	0.429113	-0.478372	1.34e-16	-0.231558	3.53e-14	-0.311534	4.77e-14	-0.486013	1.58e-18	-0.290914	0.0012049
GREM2	-0.57112	0.00268297	-0.380523	0.118303	-0.402821	1.59e-06	-0.0857444	3.65e-17	-0.191702	1.29e-08	-0.202676	1.13e-22	-0.232615	6.29e-11
SYT13	-0.684755	0.000662999	-1.03518	0.000116331	-0.650149	1.43e-12	-0.131626	1.52e-26	-0.277747	5.78e-20	-0.359306	2.49e-27	-0.239734	9.22e-13
CLSTN3	-0.504206	0.00105808	-0.355744	0.0337191	-0.567248	1.7e-17	-0.129432	7.65e-11	-0.21974	1.75e-21	-0.212879	2.23e-24	-0.136867	1.48e-13
CDH18	-0.50939	0.00141612	-0.418934	0.0177516	-0.396293	5.1e-06	-0.0329944	1.16e-85	-0.219497	1.5e-37	-0.325525	2e-23	-0.177794	3.75e-15
BEX5	-0.895734	4.38e-06	-0.597546	0.00274956	-1.10231	9.55e-26	-0.471708	1.13e-33	-0.52966	3.74e-28	-0.495964	1.83e-50	-0.386265	1.26e-24
SV2A	-0.626951	3.85e-06	-0.435659	0.00509338	-0.292813	1.06e-05	-0.12	1.74e-13	-0.241952	1.91e-20	-0.264798	1.47e-35	-0.188846	3.72e-17
PPM1J	-0.494299	0.00268297	-0.229648	0.143456	-0.502821	8.4e-11	-0.188476	4.43e-11	-0.286322	8.23e-08	-0.272972	4.53e-08	-0.358188	2.1e-06
LIN7A	-0.281421	0.0442878	-0.163924	0.281202	0.0841362	0.0581838	-0.132711	4.45e-36	-0.210363	2.26e-36	-0.31283	2.7e-33	-0.260899	2.07e-15
SDR16C5	-0.848462	1.42e-05	-0.413647	0.0406114	-0.262984	2.38e-08	-0.249399	2.78e-45	-0.381162	6.37e-31	-0.504419	1.93e-31	-0.370721	6.23e-13
ATPAF1	-0.346509	0.0315865	-0.0996985	0.441287	-0.411779	1.38e-15	-0.113126	9.55e-08	-0.162317	3.72e-16	-0.203213	7.65e-12	-0.223471	8.93e-10
GOT1	-0.561622	0.00480445	-0.735784	0.000253598	-0.899005	9.29e-20	-0.167784	1.14e-20	-0.290325	1.41e-23	-0.362815	4.64e-52	-0.247763	5.03e-19
ZCCHC12	-0.0895677	0.727395	-0.633204	0.0180867	-1.01557	4.57e-22	-0.241909	7.73e-17	-0.199471	1.1e-13	-0.0837673	6.57e-15	-0.25899	1.17e-13
B4GALT6	-0.140212	0.398153	-0.329159	0.0158461	-0.819597	7.95e-19	-0.216223	4.44e-25	-0.225253	2.61e-14	-0.429433	3.01e-30	-0.144655	2.15e-07
VGF	-0.333124	0.0822008	-0.222672	0.286069	-1.59268	2.49e-40	-0.56278	4.78e-08	-0.382261	0.000990896	-0.276015	0.000205367	-0.421088	8.67e-06
ALOX12B	-0.410846	0.0178292	0.00484725	0.973331	-0.344558	5.48e-15	-0.560399	2.95e-15	-0.400972	0.247564	-0.582861	0.00307655	-0.432591	5.48e-05
SULT4A1	-0.733987	0.000111866	-0.868084	0.000436379	-0.461996	1.02e-08	-0.186535	5.49e-19	-0.30386	1.42e-20	-0.265398	2.1e-35	-0.246644	3.87e-16
DYNC1I1	-0.528988	0.00369295	-0.751533	0.000458541	-0.986914	2.09e-16	-0.16871	1.54e-27	-0.293872	3.41e-25	-0.33844	8.02e-44	-0.240451	2.58e-21
ATP6V1A	-0.0787822	0.70692	-0.364228	0.0130068	-0.800108	1.49e-10	-0.174139	6.46e-42	-0.272966	5.58e-31	-0.322235	1.76e-48	-0.23109	1.52e-20
FLRT3	-0.316182	0.0561321	-0.443601	0.0388594	-0.240602	0.00156035	-0.00631809	1.2e-41	-0.202662	2.84e-21	-0.299558	6.58e-34	-0.172481	5.26e-12
ENO2	-0.745282	6.18e-08	-0.617334	1.53e-05	-0.632912	4.38e-14	-0.180246	1.63e-19	-0.318626	5.84e-20	-0.36392	3.72e-38	-0.210549	1.83e-21
SV2B	-0.742855	4.01e-06	-0.746134	0.00152677	-1.04934	2.87e-15	-0.173969	1.26e-27	-0.331187	9.2e-24	-0.420901	4.31e-22	-0.30968	3.52e-14
KCNIP4	-0.74164	5.05e-06	-0.398734	0.00834832	-0.232029	4.25e-06	-0.0882284	5.54e-55	-0.24411	5.05e-32	-0.324401	7.31e-34	-0.100459	3.81e-15
HLF	-0.424182	0.00388104	-0.319918	0.0198776	-0.350689	2.14e-06	-0.0126655	3.5e-09	-0.148938	2.8e-17	-0.204265	3.95e-18	-0.101134	7.52e-10
GGH	0.207375	0.245829	-0.0492393	0.825743	-0.397589	8.24e-09	-0.174575	5.93e-45	-0.245388	1.91e-28	-0.228292	7.9e-35	-0.260613	3.73e-12
CAMK2A	-0.419772	0.039834	-0.407003	0.0259243	-0.286959	0.0097566	-0.0636154	8.26e-07	-0.103556	0.000844693	-0.222801	0.000228513	-0.115485	0.000647352
PVALB	-0.386214	0.192794	-0.796019	0.00476472	-1.12438	3.35e-16	-0.268053	1.32e-16	-0.561419	3.44e-06	-0.716631	1.57e-16	-0.424204	8.03e-13
EXTL2	-0.08751	0.601568	-0.20078	0.109581	-0.230837	2.79e-07	-0.164757	8.55e-65	-0.292421	2.84e-23	-0.327989	2.79e-50	-0.228464	8.33e-14
RNF175	-0.503362	0.000504718	-0.597745	0.000534446	-0.546998	9.47e-10	-0.118511	2.98e-90	-0.253497	2.05e-47	-0.319636	3.39e-44	-0.146403	1.83e-14
ADAM23	-0.54283	0.00260761	-0.600558	0.000240071	-0.290482	1.62e-14	-0.113666	5.81e-19	-0.247694	1.37e-19	-0.304007	3.58e-29	-0.176802	1.65e-13
NXPH1	-0.339788	0.0764477	-0.681613	6.73e-05	-0.548994	4.97e-15	-0.0899689	5.41e-25	-0.2354	1.5e-26	-0.36449	3.46e-27	-0.221207	1.19e-12
ATRNL1	-0.827637	3.47e-05	-0.479538	0.00794337	-0.70812	2.25e-18	-0.185974	1.27e-31	-0.285491	8.02e-20	-0.497526	2.87e-18	-0.281903	5.35e-11
TUBB	-0.430259	0.00159945	-0.399364	0.00652834	-0.0704114	0.11242	-0.110886	2.4e-21	-0.239972	1.92e-37	-0.237974	1.75e-48	-0.162344	5.65e-23
RAB3A	-0.86906	5.27e-08	-0.253487	0.0784968	-0.321172	0.00645294	-0.12078	6.75e-12	-0.20469	2.13e-22	-0.317556	1.08e-20	-0.183768	2.31e-19
HSD11B1L	-0.398101	0.000427358	-0.346568	0.0117562	-0.410975	2.65e-14	-0.185539	8.2e-14	-0.153887	2.45e-10	-0.166716	4.22e-08	-0.258719	1.14e-06
FGF12	-0.848979	1.64e-05	-0.905954	9.98e-05	-1.06921	4.05e-16	-0.166277	5.14e-24	-0.298296	4.85e-20	-0.489421	1.09e-37	-0.247179	5.44e-17
SYT4	-0.548843	0.000480258	-0.761638	0.000299605	-0.386515	9.87e-08	-0.095817	1.82e-21	-0.261694	5.72e-19	-0.386078	4.97e-32	-0.19123	2.82e-18
RTN3	-0.550421	0.000163881	-0.523633	0.000529416	-0.432723	1.21e-12	-0.0926223	1.28e-16	-0.205871	7.52e-21	-0.289127	1.56e-27	-0.157498	6.28e-19
NEFH	-0.885391	4.74e-06	-0.687875	0.0232113	-0.406934	0.0028297	0.0948128	1.72e-16	0.0304178	0.0794567	-0.20221	4.99e-13	0.136915	3.83e-07
CITED2	-0.436643	0.0441744	0.0555043	0.837058	-0.37373	2.67e-05	-0.121024	9.39e-31	-0.18863	1.26e-30	-0.231128	4.03e-35	-0.217891	2.28e-16
XK	-0.256397	0.169012	-0.362446	0.0304442	-0.582376	6.56e-10	-0.161596	1.53e-25	-0.284543	5.51e-29	-0.39994	9.44e-44	-0.222773	6.39e-17
FABP3	-0.567021	0.000583692	-0.556979	0.00894972	-0.0322902	0.34367	-0.128917	1.02e-29	-0.25267	2.37e-17	-0.164118	1.63e-23	-0.204994	1.63e-17
FXYD7	-0.81221	2.72e-05	-0.558864	9.61e-05	-0.213787	2.94e-05	-0.131608	5.29e-46	-0.109947	4.5e-53	-0.225011	2.63e-20	-0.152373	1.14e-30
PGM2L1	-0.46219	0.0800845	-0.704371	0.0141203	-0.59412	1.78e-13	-0.171096	4.65e-27	-0.287774	9.29e-27	-0.359185	5.48e-39	-0.235155	4.9e-18
MDH2	-0.350867	0.00653623	-0.423058	0.000187364	-0.572982	3.31e-23	-0.128068	7.14e-22	-0.183926	2.52e-26	-0.231104	3.63e-40	-0.14476	3.36e-17
TTC9	-0.358625	0.0228482	NA	NA	-0.477025	3.21e-12	-0.12071	6.26e-05	-0.116024	9.97e-09	-0.280395	7.64e-18	-0.234825	4.76e-15
KCNIP1	-0.366174	0.0487968	-0.662019	0.000413931	-0.766527	7.29e-19	-0.171959	3.86e-10	-0.0778582	0.000830797	-0.191645	7.12e-08	-0.21492	0.000380934
RTN1	-0.370094	0.000227102	-0.104683	0.600991	-1.0401	5.64e-16	-0.141315	1.11e-13	-0.23755	1.47e-23	-0.323609	1.55e-38	-0.174766	5.13e-20
YWHAH	-0.379054	0.0360064	-0.94163	0.000114011	-0.919501	5.82e-15	-0.0584232	4.11e-16	-0.177974	2.07e-14	-0.2787	1.81e-27	-0.183006	5.84e-22
BASP1	-0.386934	0.00188653	-0.424932	0.00393773	-0.640672	5.76e-14	-0.111693	2.49e-15	-0.163646	7.45e-10	-0.239768	1.33e-21	-0.17535	5.06e-16
WASF1	-0.398985	0.0185829	-0.284039	0.0369789	-0.487805	1.54e-09	-0.0913458	1.29e-09	-0.149442	3.87e-13	-0.345212	3.24e-24	-0.120948	1.12e-15
CNTNAP2	-0.405966	0.0255325	-0.601306	0.000952345	-0.752697	3.43e-17	-0.0572262	1.63e-18	-0.188392	1.28e-20	-0.273621	3.26e-28	-0.192141	4.94e-13
HS6ST2	-0.413988	0.0143359	-0.150373	0.568017	-0.644829	1.36e-14	-0.172612	1.78e-33	-0.21702	8.27e-20	-0.318892	1.23e-33	-0.19273	3.8e-12
GRIK1	-0.417048	0.00721148	-0.442728	6.94e-05	-0.564876	1.69e-23	-0.135015	1.31e-31	-0.176637	2.21e-24	-0.274642	4.1e-19	-0.0675125	0.00093244
SCN1A	-0.427161	0.00827583	-0.253836	0.103851	-0.0528665	0.583069	-0.0911437	2.98e-40	-0.25696	4.85e-17	-0.43121	3.06e-34	-0.221501	2.03e-07
CADM2	-0.443215	0.00051182	-0.273096	0.0264061	-0.291566	5.71e-05	-0.132359	1.5e-24	-0.245783	5.56e-20	-0.373309	3.45e-34	-0.167691	5.34e-10
CDH8	-0.456255	0.0125918	-0.391657	0.056302	-0.804984	2.72e-17	-0.106582	3.01e-45	-0.243467	1.07e-39	-0.295718	9.92e-26	-0.266604	1.59e-19
DIRAS2	-0.475578	0.00693875	-0.342663	0.136912	-0.883286	2.13e-16	-0.158371	5.27e-27	-0.335278	1.99e-19	-0.416525	4.18e-26	-0.266388	6.22e-10
KCNK3	-0.481011	0.00388104	-0.43643	0.0270214	-0.43066	1.03e-13	-0.0554976	4.68e-07	-0.0419673	3.7e-08	-0.050514	1.16e-06	-0.2006	5.67e-08
TSPAN13	-0.494576	0.005594	-0.423329	0.0139373	-0.67134	1.33e-11	-0.117828	1.48e-24	-0.216217	8.54e-15	-0.321277	1.53e-23	-0.112172	1.19e-10
MAGEE1	-0.495363	0.00399232	-0.410415	0.0181198	-0.545361	2.3e-12	-0.0687172	1.96e-06	-0.177677	4.69e-15	-0.225684	1.79e-22	-0.0837059	9.95e-11
MRPS12	-0.500551	0.00926452	-0.761215	1.55e-05	-0.120105	2.72e-06	-0.143842	8.74e-69	-0.239556	1.07e-16	-0.148729	1.13e-49	-0.215373	9.53e-14
PNMA3	-0.557988	0.000186925	-0.632322	0.000972869	-0.0402278	0.378375	-0.167589	3.09e-08	-0.262474	1.76e-08	-0.24916	5.47e-09	-0.124081	1.78e-07
STXBP1	-0.564585	0.000393773	-0.512151	0.00474429	-0.649484	6.52e-14	-0.052357	1.11e-10	-0.137246	7.4e-17	-0.208826	1.61e-16	-0.11545	5.58e-15
SYT1	-0.592644	0.00487237	-0.826082	0.00117626	-1.69351	4.32e-18	-0.114132	5.48e-11	-0.244859	8.22e-17	-0.412093	5.09e-26	-0.186505	2.74e-17
SYNJ1	-0.595121	0.000527634	-0.444252	0.00519829	-0.457011	1.54e-11	-0.075398	7.92e-11	-0.146758	4.06e-14	-0.301037	2.84e-26	-0.115454	1.95e-13
LDB2	-0.597689	0.00444674	-0.569163	0.00363599	-0.915965	9.62e-17	-0.0606378	4.01e-12	-0.255643	1.48e-10	-0.409616	3.9e-16	-0.192366	8.5e-14
GABRA4	-0.597825	0.00570532	-0.254	0.0873303	-0.64028	4.17e-17	-0.0929381	1.47e-28	-0.222874	4.87e-19	-0.359038	2.61e-27	-0.160481	8.11e-13
SNAP91	-0.612146	0.00243523	-0.667897	0.000223456	-0.846516	8.03e-14	-0.0422945	9.1e-10	-0.160307	1.98e-12	-0.301502	9.77e-24	-0.112068	1.77e-12
SORCS1	-0.613509	0.000300118	-0.527359	0.0446229	-0.292463	5.48e-10	-0.0656039	2.99e-42	-0.173446	3.62e-09	-0.353	3.13e-16	-0.0810581	6.38e-08
PCSK1N	-0.613998	0.000755926	-0.29981	0.020351	-0.0675657	0.168656	-0.260361	5.2e-70	0.0714716	9.89e-26	-0.186079	1.49e-32	-0.441165	1.16e-25
PGK1	-0.629809	4.5e-06	-0.237128	0.0865655	-0.393434	9.15e-10	-0.135475	1e-37	-0.231743	2.32e-22	-0.242593	2.4e-45	-0.186309	9.62e-22
C11orf87	-0.629894	0.0136046	-0.386323	0.1432	-0.751799	8.19e-14	-0.170782	6.53e-12	-0.356363	2.39e-15	-0.417428	3.67e-22	-0.267925	1.59e-10
FGF9	-0.631165	0.000695114	-0.648585	0.00106011	-0.434248	1.15e-10	-0.0763298	2.66e-21	-0.289485	1.57e-13	-0.409249	9.73e-24	-0.173943	1.88e-05
CACNA2D3	-0.63622	0.00258021	-0.575648	0.00550393	-0.583115	1.55e-09	-0.00434823	1.08e-29	-0.136444	7.26e-07	-0.261128	2.54e-17	-0.0454671	1.67e-06
MAP7D2	-0.647322	0.000266796	-0.85254	0.000500546	-0.735144	5.52e-14	-0.104203	4.47e-13	-0.233492	4.33e-15	-0.30921	3.29e-24	-0.184915	6.46e-17
ARL4C	-0.651948	5.56e-05	-0.208162	0.153645	-0.685875	2.18e-16	-0.099825	1.49e-33	-0.166237	7.59e-30	-0.235619	1.1e-55	-0.242947	2.19e-13
TUBA4A	-0.656875	0.00013485	-0.593245	0.00203707	-0.602199	1.08e-13	-0.189349	3.71e-30	-0.332593	3.18e-40	-0.298809	9.34e-58	-0.23455	1.88e-19
IPCEF1	-0.658774	1.76e-06	-0.137316	0.683796	-0.472981	5.58e-09	-0.177401	1.74e-06	-0.262937	2.56e-13	-0.511496	1.75e-18	-0.263659	5.67e-12
ASNS	-0.661176	1.1e-07	-0.579524	0.00021348	-0.387942	2.03e-13	-0.101161	1.13e-38	-0.232846	9.27e-25	-0.294448	4.2e-33	-0.161764	3.52e-14
CITED1	-0.661837	0.00155695	-0.412206	0.0278485	-0.66147	1.38e-18	-0.272015	3.79e-15	-0.0847415	7.2e-08	-0.0512804	1.12e-09	-0.349047	1.52e-08
RCAN2	-0.663452	3.53e-05	-0.537031	0.00130887	NA	NA	-0.178674	2.8e-19	-0.286902	3.27e-14	-0.308161	1.06e-36	-0.223007	5.89e-18
SCN3B	-0.675502	0.00490154	-0.644843	0.0124066	-1.13106	1.48e-23	-0.0356501	0.386852	-0.169193	1.53e-07	-0.231095	2.87e-05	-0.153199	4.42e-09
SLC6A17	-0.675555	1.6e-06	-0.577404	0.0017059	0.0374536	0.134151	-0.190501	9.36e-21	-0.205105	3e-20	-0.226248	7.85e-12	-0.279996	3.67e-13
THY1	-0.677743	3.72e-05	-0.47206	0.00723551	-0.365482	1.1e-05	-0.104866	1.71e-18	-0.151988	1.29e-21	-0.257562	2.33e-34	-0.140895	2.14e-16
CTXN3	-0.686934	0.0190064	-0.34478	0.282647	-0.664509	1.26e-07	-0.391276	3.28e-34	-0.194583	6.02e-36	-0.279944	1.43e-30	-0.351342	6.42e-12
C2orf80	-0.688554	0.000664765	NA	NA	-0.845612	7.88e-17	-0.240863	8.08e-42	-0.373885	2.8e-30	-0.426111	6.92e-29	-0.346026	3.2e-20
GABBR2	-0.705795	3.8e-05	-0.642771	0.00448707	-0.569874	1.73e-12	-0.0587737	0.0286712	-0.167345	7.07e-09	-0.272846	1.78e-09	-0.189796	3.3e-07
C1orf216	-0.714627	1.73e-06	-0.548147	0.000342613	NA	NA	-0.148369	2.54e-29	-0.206768	1.39e-21	-0.172617	1.54e-47	-0.23905	4.14e-18
SH3GL2	-0.740992	2.71e-05	-0.550948	0.00339969	-0.781705	2.03e-10	-0.102671	6.06e-14	-0.243642	1.32e-15	-0.358606	5.22e-28	-0.182463	6.03e-15
DRP2	-0.754752	1.24e-05	-0.333109	0.0217748	-0.228242	2.62e-08	-0.0612787	8.9e-19	-0.109924	8.26e-06	-0.272671	3.8e-11	-0.0691029	4.5e-07
OR2L13	-0.756115	0.00133323	NA	NA	-0.345548	0.0042622	-0.187697	0.00890328	-0.457095	0.00994854	-0.563985	5.44e-06	-0.45618	0.21222
ELAVL4	-0.859039	1.76e-06	-0.489165	0.0135297	-0.516523	1.26e-09	-0.0746311	6.82e-15	-0.272676	3.01e-10	-0.409019	2.65e-16	-0.189214	9.97e-08
HPRT1	-0.860187	7.11e-06	-0.60825	0.00260327	-0.882734	1.89e-20	-0.147671	1.11e-25	-0.23376	1.86e-22	-0.397951	1.29e-30	-0.106772	1.18e-12
UCHL1	-0.924125	1.23e-06	-0.755176	0.00024574	-1.05877	2.1e-16	-0.174712	1.64e-26	-0.212766	6.33e-16	-0.226014	6.08e-30	-0.182921	2e-17
INA	-0.936814	5.74e-06	-0.957593	7.96e-05	-0.53457	7.61e-09	-0.0785333	4.35e-12	-0.194423	3.14e-11	-0.358896	4.97e-27	-0.194517	3.1e-12
VSNL1	-0.955783	2.31e-06	-0.766183	0.00143732	-0.85301	9.95e-16	-0.212364	1.71e-14	-0.333474	3.24e-13	-0.491522	2.17e-18	-0.190443	2.46e-12
CALY	-0.967076	2.41e-05	-0.91848	1.35e-05	-0.232571	3.57e-06	-0.176865	2.52e-34	-0.2024	3.62e-18	-0.321164	5.9e-21	-0.326952	5.6e-18
STYK1	-0.970584	3.66e-05	-0.243901	0.248835	-0.941278	4.65e-14	-0.125133	5.82e-37	-0.271076	2.21e-33	-0.436919	1.85e-22	-0.272501	1.5e-15
GABRG2	-0.971107	1.1e-05	-0.973671	5.23e-05	-1.196	2.73e-15	-0.107918	8.51e-21	-0.231216	2.73e-14	-0.396189	1.44e-24	-0.181447	2.18e-16
RAB3C	-0.980356	0.000890536	-0.714647	0.00393772	-0.689608	1.02e-18	-0.143335	1.5e-14	-0.192989	1.39e-16	-0.387032	3.65e-32	-0.191771	1.28e-14
SYNGR3	-1.00879	1.25e-08	-0.29231	0.174016	-0.55589	2.34e-11	-0.104563	2.78e-10	-0.111408	3.58e-08	-0.20761	3.91e-13	-0.229637	7.7e-09
DNM1	-1.07451	8.46e-09	-0.550186	0.00229775	-0.291854	0.000132887	-0.0931828	1.5e-09	-0.203853	4.01e-12	-0.281786	2.93e-16	-0.176595	8.06e-12
SEZ6L2	-1.11825	5.42e-09	-0.685682	0.000192589	-0.571437	2.6e-13	-0.158004	1.83e-11	-0.215993	6.06e-18	-0.231253	2.1e-27	-0.142866	1.09e-09
ACSL6	0.0878689	0.517715	-0.265235	0.0336288	-0.591656	3.34e-21	-0.153012	1.61e-12	-0.262285	4.21e-08	-0.29783	2.92e-14	-0.164023	0.00910889
PNMA2	-0.168983	0.419421	-0.394053	0.0229319	-0.558038	2.79e-09	-0.125462	4.85e-32	-0.250472	4.46e-25	-0.254283	1.11e-51	-0.176728	1.39e-19
DMXL2	0.0789421	0.69177	-0.460076	0.000303129	-0.880518	4.24e-17	-0.104992	4.7e-65	-0.231832	3.17e-49	-0.317617	5.32e-39	-0.169041	1.27e-15
MPPED2	-0.201878	0.242242	-0.479429	0.00364164	-0.487699	4.25e-25	-0.0377464	1.01e-12	-0.213025	1.08e-19	-0.295002	1.44e-19	-0.091506	0.0466304
GLRB	-0.380371	0.0951213	-0.510247	0.00669728	-0.858129	4.55e-12	-0.186013	5.99e-49	-0.296116	1.3e-21	-0.427577	5.29e-48	-0.188607	1.74e-15
FRMPD4	-0.170116	0.378066	-0.541643	0.00161922	-0.674113	1.2e-12	-0.120147	9.29e-29	-0.218377	9.96e-24	-0.311831	1.23e-33	-0.241407	3.03e-15
NELL2	-0.129004	0.620987	-0.542005	0.0340857	-0.93458	2.44e-11	-0.141127	5.36e-42	-0.309531	6.46e-30	-0.345279	4.52e-34	-0.28705	4.23e-19
MAP2K4	-0.268154	0.0537019	-0.628459	0.000944674	-0.40353	4.42e-08	-0.0929368	2.16e-74	-0.229294	7.21e-39	-0.306851	5.01e-48	-0.193055	2.51e-15
FNDC5	-0.252217	0.0905564	-0.64004	0.000166855	-0.631166	2.44e-23	-0.144679	6.82e-12	-0.171786	4e-09	-0.21627	4.73e-15	-0.283559	1.7e-07
NRIP3	-0.0803548	0.608973	-0.735328	0.00516684	-0.681957	2.02e-19	-0.164653	1.24e-24	-0.273316	1.91e-21	-0.245503	2.59e-25	-0.276295	2.59e-15
IL1RAPL2	0.00210747	0.990297	0.139713	0.233257	-0.319973	2.47e-07	-0.122097	2.01e-20	-0.334746	1.49e-12	-0.44281	1.11e-10	-0.277386	2.02e-06
CYP24A1	0.0627448	0.645378	0.167106	0.222236	-0.443532	6.64e-09	-0.643336	3.22e-09	-0.455821	7.31e-08	-0.0984466	0.742163	-0.470922	0.0205404
GULP1	0.18405	0.458838	0.124143	0.57651	-0.445026	6.34e-13	-0.204527	8.5e-48	-0.252022	2.75e-36	-0.371801	1.06e-36	-0.178234	1.04e-09
LNX1	NA	NA	NA	NA	-0.496743	1.28e-07	-0.15635	1.51e-44	-0.261574	9.49e-24	-0.351354	7.39e-31	-0.239457	3.59e-18
TMEM14A	-0.0585775	0.774621	-0.228224	0.131311	-0.503354	3.99e-15	-0.254315	3.64e-65	-0.281307	2.06e-23	-0.27756	1.1e-69	-0.192556	2.3e-17
ATP6AP2	-0.109409	0.5519	-0.132376	0.21301	-0.626475	2.68e-17	-0.17649	3.34e-54	-0.249681	2.08e-33	-0.276643	7.55e-70	-0.207663	7.63e-20
FAM19A2	NA	NA	NA	NA	-0.645062	3.41e-10	-0.0617753	1.19e-26	-0.279552	1.27e-17	-0.287719	4.63e-25	-0.235836	1.93e-10
PRPS2	-0.287853	0.0658182	-0.166582	0.237098	-0.672445	1.48e-15	-0.124301	6.47e-34	-0.284755	8.84e-24	-0.229548	2.66e-52	-0.252799	2.46e-16
HCN1	-0.336429	0.0941268	-0.101857	0.656343	-0.735425	2.14e-15	-0.152661	4.57e-20	-0.254301	2.8e-12	-0.424445	2.99e-25	-0.20312	4.36e-07
CAP2	-0.387059	0.0884593	-0.38431	0.0944773	-1.00217	3.55e-21	-0.249694	1.49e-14	-0.314052	1.41e-21	-0.462091	1.32e-32	-0.281358	3.23e-18
MECR	-0.29269	0.0359091	-0.352661	0.00427365	-0.579214	2.15e-23	-0.0770104	1.18e-13	-0.17856	8.58e-12	-0.113984	3.7e-08	-0.203539	8.84e-10
PSMC3	-0.374104	0.00232682	-0.571718	1.37e-05	-0.398687	9.46e-20	-0.176072	4.02e-36	-0.162801	3.75e-26	-0.139728	1.11e-22	-0.20005	8.23e-20
SLC25A11	-0.281165	0.0231176	-0.376494	2.26e-05	-0.12419	5.02e-05	-0.157185	1.34e-44	-0.204728	7.24e-26	-0.161321	2.29e-33	-0.206587	5.02e-14
MRTO4	-0.530868	0.00209934	-0.404827	0.00410892	-0.37224	1.06e-21	-0.14706	1.35e-09	-0.107349	3.55e-06	-0.130922	5.74e-13	-0.200905	1.86e-10
CYC1	-0.221691	0.0476195	-0.236566	0.0245201	-0.29981	1.18e-19	-0.179123	2.9e-66	-0.171621	7.01e-25	-0.146596	8.04e-42	-0.203055	7.16e-10
IGF1	-0.0291984	0.915015	-0.438941	0.00324409	-0.957815	5.54e-25	-0.13805	1.02e-19	-0.121554	4.86e-19	-0.260358	1.91e-18	-0.201777	4.78e-08
NDUFV1	-0.464526	2.25e-05	-0.242107	0.0275942	-0.437199	7.27e-15	-0.152984	6.51e-54	-0.202795	1.35e-23	-0.144544	3.16e-29	-0.175978	1.85e-17
MRPS23	-0.242079	0.0212638	-0.198167	0.0893754	-0.439977	5.39e-17	-0.169647	7.7e-36	-0.213315	2.67e-28	-0.201485	8.54e-47	-0.185618	1.82e-26
CNTNAP5	-0.718409	2.13e-05	-0.25195	0.217694	-0.11322	0.00022928	-0.0766791	2.62e-22	-0.213302	3.46e-12	-0.341401	2.27e-17	-0.21875	1.84e-11
ATP6V0E2	-0.445623	1.21e-05	-0.39684	0.00060819	-0.423162	2.3e-12	-0.203378	9.47e-52	-0.165837	1.82e-12	-0.0952835	5.51e-20	-0.193147	2.25e-11
CAMKV	-0.393155	0.0141483	-0.505477	0.00330482	-0.372847	1.12e-06	-0.0909003	2.15e-13	-0.201327	1.08e-11	-0.164694	7.85e-15	-0.113571	9.79e-14
SMPX	0.0110596	0.957452	0.0652797	0.74627	-0.416299	1.14e-09	-0.150316	1.57e-35	-0.245591	5.63e-11	-0.352646	3.37e-15	-0.202826	0.0014172
MRPL21	-0.359653	0.00105808	-0.148662	0.36975	-0.257731	2.18e-12	-0.112075	2.99e-35	-0.203767	3.23e-21	-0.222683	1.66e-35	-0.129883	7.2e-14
TRAPPC5	-0.19502	0.223812	-0.258123	0.00477216	-0.257458	1.27e-10	-0.193984	3.61e-54	0.335014	1.91e-15	0.0314457	1.59e-11	-0.394961	0.0156964
CDK5R2	-0.340069	0.00481727	-0.337572	0.052046	-0.791314	3.13e-21	-0.111792	1.32e-23	-0.0440713	0.00202266	-0.203874	1.66e-15	-0.251847	9.03e-15
PACSIN1	-0.633264	1.9e-06	-0.441524	0.00223707	-0.5363	1.55e-14	-0.0942706	8.52e-78	-0.148398	4.9e-48	-0.204079	7.4e-19	-0.175242	1.94e-08
EAF1	-0.380768	0.0108831	-0.361677	0.00118964	-0.408428	2.89e-20	-0.108651	2.43e-21	-0.132255	4.06e-25	-0.103614	5.33e-30	-0.203337	7.41e-20
AAGAB	-0.132822	0.598382	NA	NA	-0.500056	1.23e-23	-0.151066	1.1e-44	-0.237327	2.47e-31	-0.220274	2.8e-29	-0.242684	5.44e-17
ARL6IP1	-0.176803	0.208961	-0.161595	0.105984	-0.211063	0.000159047	-0.147844	6.94e-26	-0.241211	3.01e-24	-0.310719	2.29e-26	-0.235535	1.98e-16
CDK14	-0.231397	0.0641095	-0.263812	0.135246	-0.443263	1.25e-11	-0.144664	1.28e-26	-0.280804	1.64e-25	-0.350815	1.26e-32	-0.254751	2.29e-14
ERC2	-0.577569	0.0109978	-0.816524	0.000282256	-0.40268	1.6e-07	-0.122694	1.29e-26	-0.0977371	1.93e-05	-0.224716	0.00243095	-0.107441	4.79e-07
FARSA	-0.396847	0.000172418	-0.173996	0.0206777	-0.376618	3.69e-17	-0.214046	1.06e-44	-0.20354	4.79e-33	-0.147084	8.68e-52	-0.171425	1.72e-18
HNRNPH2	NA	NA	NA	NA	-0.223412	2.02e-14	-0.152788	5.95e-61	-0.208392	7.38e-59	-0.235425	1.81e-59	-0.201581	5.19e-37
MRAP2	-0.295421	0.154267	-0.686283	0.00233516	-0.450666	1.06e-08	-0.165752	1.98e-46	-0.184694	1.75e-18	-0.247315	7.01e-27	-0.2139	9.76e-13
NDUFAF4	-0.160409	0.187188	-0.12393	0.253122	-0.224417	1.97e-06	-0.184403	4.29e-55	-0.250631	4.67e-39	-0.303061	4.15e-36	-0.262776	3.46e-17
NRSN1	-0.843684	5.05e-06	-0.365685	0.16341	-0.892249	6.76e-17	-0.186159	0.0117085	-0.186182	8.41e-06	-0.367302	1.12e-13	-0.204222	2.44e-09
RNFT2	-0.533676	4.71e-06	-0.500444	1.38e-05	-0.664413	1.76e-26	-0.0853686	2.2e-18	-0.122954	1.73e-16	-0.201744	9.22e-11	-0.160935	3.46e-24
SNRNP25	-0.419606	0.000640981	-0.236897	0.00542759	-0.231995	1.34e-14	-0.160107	8.94e-29	-0.1736	7.77e-10	-0.188335	2.39e-23	-0.285136	3.48e-14
TMEM169	-0.37768	0.0204962	-0.343922	0.00950085	-0.62402	2.53e-24	-0.107371	8e-07	-0.162743	3.68e-12	-0.26063	1.04e-14	-0.126375	1.33e-13
ZNF385D	-0.582769	2.99e-05	-0.516882	0.00106262	-0.201268	9.99e-05	-0.0643298	1.79e-19	-0.166355	7.04e-22	-0.283726	6.05e-25	-0.0628293	0.000254705
GPR141	0.264867	0.0812085	0.243515	0.741063	-0.0996066	0.00181844	0.448932	6.75e-07	0.537068	1.04e-07	0.574363	5.16e-09	0.476062	2.86e-08
BTN3A2	0.189441	0.247887	0.0704744	0.70852	0.229992	0.000302283	0.286762	1.04e-05	0.377554	1.74e-07	0.494009	1.31e-11	0.362809	4.52e-06
IGFBP5	0.633445	1.19e-05	0.243391	0.0769186	0.391662	2.63e-06	0.386052	3.36e-10	0.229771	4.88e-13	0.461993	6.16e-16	0.202371	0.125555
F13A1	0.211657	0.351838	0.318721	0.139057	1.0097	2.42e-09	0.240403	2.06e-05	0.402589	0.00195276	0.398424	0.0269238	0.0550679	0.000113656
LCTL	NA	NA	0.0234585	0.896552	0.321026	2.15e-05	0.421835	4.04e-10	0.284165	1.06e-05	0.39528	6.41e-09	0.272967	0.000605393
RGS18	0.222433	0.258223	0.356186	0.0585959	0.366622	7.4e-07	0.0162718	6.84e-07	0.413272	0.00109223	0.336581	6.67e-13	0.23684	0.000566281
SPR	0.359866	0.0393565	0.400355	0.0275942	0.503733	7.1e-22	0.180612	0.00216682	0.177769	0.00206528	0.301721	1.56e-07	0.125564	0.54781
DYRK3	-0.0240541	0.904484	-0.0758033	0.668271	0.286392	5.77e-13	0.262731	1.49e-15	0.192484	4.43e-09	0.446889	9.92e-06	0.209008	1.44e-19
DYNLL2	-0.299922	0.000660738	-0.036796	0.64826	-0.184044	2.48e-10	0.273858	0.00165433	0.236976	9.65e-05	0.232558	0.0023923	0.208605	0.0029599
CLECL1	0.0711042	0.720315	0.034079	0.854956	0.214705	0.0288588	0.277497	0.00206616	0.799555	0.0229587	0.496451	0.00600614	0.576304	0.0716469
