# Supplementary material for: Discovery of Novel Drug Candidates for Alzheimer’s Disease by Molecular Network Modeling
Source: Front Aging Neurosci. 2022 Apr 15;14:850217. doi: 10.3389/fnagi.2022.850217 (PMC9051440; doi:10.3389/fnagi.2022.850217)
Supplement: Supplementary file 5 [file Table_5.xlsx]

## Sheet: Supplementary Table 5
GSEA enrichment pathways of GHK-induced transcriptional changes.
ID	Description	setSize	enrichmentScore	NES	pvalue	p.adjust	qvalues	rank	leading_edge	core_enrichment
hsa00020	Citrate cycle (TCA cycle)	29	0.681618	2.21178	2.18e-05	0.00357791	0.00288208	1724	tags=45%, list=14%, signal=39%	FH/OGDH/DLAT/IDH3G/ACO2/IDH2/PDHB/SDHB/ACLY/SDHC/DLD/SUCLA2/SDHD
hsa03018	RNA degradation	57	0.52951	1.97432	0.000106653	0.00619502	0.00499021	783	tags=25%, list=6%, signal=23%	LSM4/HSPD1/CNOT3/TOB2/LSM2/LSM7/ENO1/TTC37/DCPS/EDC3/MTREX/BTG1/EXOSC5/C1D
hsa00480	Glutathione metabolism	43	0.515751	1.81503	0.00206708	0.0356843	0.0287444	1331	tags=26%, list=11%, signal=23%	RRM1/PGD/GSTM4/IDH2/ODC1/MGST3/GSTT2/GPX4/GSTP1/SRM/SMS
hsa00240	Pyrimidine metabolism	41	0.508533	1.7695	0.00373233	0.0489681	0.0394448	2359	tags=29%, list=19%, signal=24%	RRM1/DCTD/CAD/CDA/NME6/UMPS/CTPS1/TYMP/UPP1/NME7/PNP/UPB1
hsa05210	Colorectal cancer	82	0.481209	1.92292	0.000132211	0.00619502	0.00499021	1649	tags=30%, list=13%, signal=27%	RAC2/PIK3CA/BAD/RAC3/AKT1/MSH2/TCF7/SOS1/RHOA/SMAD3/TGFA/BAX/MYC/MAPK1/BAK1/TGFB1/BIRC5/BCL2L11/TGFBR2/SMAD4/APPL1/RALB/RPS6KB2/NRAS/ARAF
hsa01230	Biosynthesis of amino acids	62	0.47107	1.7779	0.00106136	0.0283597	0.0228443	2325	tags=37%, list=19%, signal=30%	TKT/ALDH18A1/PSAT1/CTH/PRPS1/PGK1/IDH3G/GLUL/ACO2/IDH2/ENO1/GOT1/MTR/GAPDH/BCAT2/ALDOC/PFKL/PGAM2/PFKP/ENO3/ACO1/MAT2B/PKM
hsa01200	Carbon metabolism	102	0.449855	1.85196	0.000121217	0.00619502	0.00499021	1811	tags=29%, list=15%, signal=25%	FH/TKT/PGD/PSAT1/OGDH/PRPS1/GPI/PGK1/TKFC/DLAT/IDH3G/ACO2/IDH2/PDHB/ENO1/GLUD1/GOT1/SDHB/PCCB/SDHC/GAPDH/ESD/ACOX1/DLD/ALDOC/SUCLA2/PFKL/SDHD/PGAM2/PFKP
hsa04012	ErbB signaling pathway	79	0.44821	1.78904	0.00076054	0.0226779	0.0182675	572	tags=16%, list=5%, signal=16%	NCK1/CRK/PIK3CA/BAD/PTK2/AKT1/CAMK2G/SRC/SOS1/TGFA/ABL1/MYC/MAPK1
hsa04520	Adherens junction	67	0.447701	1.73287	0.0017356	0.0344626	0.0277603	1275	tags=25%, list=10%, signal=23%	RAC2/ACP1/RAC3/CSNK2A1/SSX2IP/SRC/TCF7/RHOA/SMAD3/WASF2/MAPK1/CSNK2B/PTPN6/PTPN1/YES1/TGFBR2/SMAD4
hsa05100	Bacterial invasion of epithelial cells	69	0.440058	1.71224	0.00339629	0.046416	0.037389	1827	tags=28%, list=15%, signal=24%	CRK/PIK3CA/ELMO2/PTK2/ARPC1A/SRC/RHOA/WASF2/HCLS1/ACTR3/ARPC3/CAV1/CLTC/CTNNA2/CLTB/ILK/SEPTIN8/SHC1/CAV2
hsa05220	Chronic myeloid leukemia	72	0.426095	1.66523	0.00287867	0.0449621	0.0362179	2053	tags=29%, list=17%, signal=24%	CRK/PIK3CA/BAD/AKT1/SOS1/SMAD3/CTBP1/ABL1/BAX/MYC/MAPK1/BAK1/TGFB1/TGFBR2/SMAD4/NFKB1/NRAS/ARAF/SHC1/RB1/CDK4
hsa05160	Hepatitis C	142	0.413397	1.78652	9.8e-05	0.00619502	0.00499021	2053	tags=27%, list=17%, signal=23%	LDLR/YWHAH/PIK3CA/OAS3/BAD/PPP2R1A/CLDN3/AKT1/YWHAE/EIF2AK1/STAT2/CFLAR/SOS1/BAX/CASP8/MYC/MAPK1/CLDN7/PPP2R2D/BAK1/YWHAQ/CLDN5/EIF2S1/PPP2R2B/MX1/CLDN4/NFKB1/PPP2R2A/MAVS/PPP2CA/NRAS/ARAF/FAS/STAT3/YWHAZ/BID/TBK1/RB1/CDK4
hsa04141	Protein processing in endoplasmic reticulum	145	0.410032	1.78295	5.8e-05	0.00619502	0.00499021	2436	tags=37%, list=20%, signal=30%	GANAB/SEC23A/UBE4B/PDIA3/EIF2AK1/RRBP1/NGLY1/CUL1/HSP90AB1/DERL1/CAPN1/CALR/PRKCSH/UGGT2/BAX/SEC63/RPN2/BAK1/DERL2/SSR4/RAD23B/DNAJA2/BCAP31/UBE2G2/MOGS/XBP1/PLAA/SSR2/UBE2D2/NPLOC4/NSFL1C/EIF2S1/DNAJC3/HSPA5/DNAJB1/LMAN2/UBXN4/HSPA2/EDEM3/ATF4/DNAJC10/SEL1L/ERP29/P4HB/LMAN1/SEC24B/BAG2/UBE2J1/MBTPS2/SEC24A/EIF2AK3/NFE2L2/ATF6
hsa04110	Cell cycle	114	0.398144	1.67458	0.00112401	0.0283597	0.0228443	1788	tags=26%, list=14%, signal=23%	STAG2/YWHAH/ATM/MCM4/TFDP1/YWHAE/PLK1/CDK7/CUL1/SMC3/CHEK2/MAD1L1/SMAD3/ABL1/MYC/CDC6/ORC2/MCM5/TGFB1/ORC1/YWHAQ/RAD21/PRKDC/SMAD4/CHEK1/BUB1/ORC4/CDC25C/YWHAZ/MCM2
hsa04140	Autophagy - animal	120	0.397251	1.67147	0.000679604	0.0226779	0.0182675	2121	tags=28%, list=17%, signal=23%	RAB1A/LAMP1/TANK/PIK3CA/VAMP8/BAD/RRAS2/PRKCD/AKT1/PDPK1/CFLAR/MAPK1/ATG12/ULK1/MLST8/MRAS/EIF2S1/NRBF2/BNIP3/RRAS/PRKACA/RPS6KB2/PPP2CA/NRAS/RB1CC1/ATG2B/GABARAPL2/MTMR4/PRKACG/TBK1/ATG7/GABARAP/WIPI1
hsa03040	Spliceosome	103	0.394204	1.63	0.00308968	0.0460643	0.0371057	2322	tags=31%, list=19%, signal=25%	PRPF31/LSM4/CDC5L/PCBP1/SRSF3/LSM2/LSM7/DHX38/SNRPC/WBP11/ACIN1/PQBP1/PRPF8/TRA2B/SRSF6/FUS/SNRNP40/EIF4A3/PPIH/SRSF10/PUF60/HSPA2/TRA2A/HNRNPU/SNRPD2/MAGOHB/LSM6/SRSF8/USP39/SNRPG/SART1/PRPF19
hsa03010	Ribosome	99	0.39267	1.61802	0.00388804	0.0490491	0.03951	3057	tags=38%, list=25%, signal=29%	RPL29/MRPS7/MRPS15/RPS14/RPL18/MRPL12/RPS3/MRPL23/MRPL18/RSL24D1/MRPL3/RPS5/MRPL34/MRPL15/RPL35A/RPL8/MRPS12/RPL35/RPS4Y1/RPL10A/RPS16/RPS6/RPL24/RPL3/RPL12/MRPS2/MRPL19/MRPL17/RPL14/RPL6/RPS15A/MRPS11/RPS19/RPS7/RPL26L1/RPL11/RPS18/RPL9
hsa05135	Yersinia infection	127	0.383613	1.63334	0.00145281	0.0317682	0.0255899	977	tags=17%, list=8%, signal=15%	RAC2/CRK/PIK3CA/ELMO2/RAC3/PTK2/AKT1/MAP2K6/ARPC1A/TAB2/SRC/PKN1/RHOA/SKAP2/WASF2/MAPK1/ZAP70/PIP5K1A/ACTR3/ARPC3/ROCK2
hsa04218	Cellular senescence	141	0.383126	1.65258	0.000732473	0.0226779	0.0182675	1630	tags=23%, list=13%, signal=21%	ATM/PIK3CA/PPP1CA/RRAS2/AKT1/MAP2K6/SLC25A6/RBBP4/CAPN1/CHEK2/SMAD3/RAD9A/MYC/MAPK1/IGFBP3/HLA-B/HLA-F/TGFB1/ETS1/RAD1/HLA-E/TGFBR2/VDAC1/MRAS/MYBL2/CHEK1/NFKB1/RRAS/VDAC3/IL1A/HIPK1/NRAS/NBN
hsa03013	RNA transport	131	0.379765	1.61918	0.00184508	0.0344626	0.0277603	1487	tags=21%, list=12%, signal=19%	NMD3/NUP210/EIF2S3/SENP2/RANGAP1/NUP98/PRMT5/EIF2B1/EIF3I/AAAS/RPP14/EIF5/ACIN1/RANBP2/SUMO1/EIF4G1/FMR1/FUS/KPNB1/EIF3F/EEF1A1/EIF3G/EIF2S1/EIF4E/PNN/NUP155/EIF4A3/EIF3D
hsa05130	Pathogenic Escherichia coli infection	169	0.367942	1.62849	0.000523355	0.0214576	0.0172845	1694	tags=22%, list=14%, signal=20%	RAB1A/ABCF2/NCK1/CLDN3/MYO1E/ARPC1A/TAB2/SRC/RHOA/ABL1/BAX/TUBB/RPS3/CASP8/WASF2/MAPK1/CLDN7/HCLS1/EZR/CYTH2/ABI1/BAK1/ACTR3/PTPN6/ARPC3/ROCK2/CLDN5/MYO1D/GAPDH/F2R/ARF6/NAIP/CLDN4/NFKB1/MYH11/ARHGEF11/MYH14/FAS
hsa05207	Chemical carcinogenesis - receptor activation	165	0.352253	1.55716	0.00138875	0.0317682	0.0255899	2075	tags=27%, list=17%, signal=23%	PIK3CA/BAD/AKT1/AIP/GSTM4/ADCY6/HSP90AB1/VDR/SRC/SOS1/ARRB2/MYC/MAPK1/MGST3/CDC6/CACNA1A/GNAI3/BIRC5/CREB3/CREB1/GSTT2/CYP1A1/KPNB1/CACNA1F/PTGES3/ADCY2/GNAI1/NR1I3/NFKB1/PRKACA/RPS6KB2/NRAS/ATF2/RXRB/STAT3/FGF22/FOS/ATF4/PRKACG/RPS6KA6/JAG1/EIF4EBP1/RB1/KLF4
hsa05163	Human cytomegalovirus infection	199	0.337986	1.52837	0.00189124	0.0344626	0.0277603	2053	tags=24%, list=17%, signal=20%	RAC2/CRK/PIK3CA/GNB2/PDIA3/RAC3/PTK2/AKT1/MAP2K6/ADCY6/SRC/SOS1/RHOA/CALR/BAX/CASP8/MYC/MAPK1/HLA-B/BAK1/HLA-F/GNAI3/GNB1/CREB3/CREB1/ROCK2/HLA-E/ADCY2/GNAI1/NFKB1/PRKACA/RPS6KB2/NRAS/PTGS2/ATF2/ARHGEF11/FAS/STAT3/ATF4/CXCR4/BID/PRKACG/CCR1/TBK1/EIF4EBP1/RB1/CDK4
hsa05131	Shigellosis	213	0.326907	1.49767	0.00338148	0.046416	0.037389	1987	tags=23%, list=16%, signal=20%	UBE2N/CRK/ATM/PIK3CA/ELMO2/PTK2/PRKCD/AKT1/ARPC1A/TAB2/CUL1/CAPN1/SRC/RHOA/PLCD1/BAX/WASF2/MAPK1/CAPNS1/MYL9/HCLS1/CYTH2/NOD1/UBC/MALT1/ACTR3/ATG12/ARPC3/ROCK2/H3C2/VDAC1/UBE2D2/ARF6/NAIP/BNIP3/NFKB1/PFN1/H3C3/RPS6KB2/TLN1/ILK/SEPTIN8/RPS6KA5/GLMN/GABARAPL2/TLR5/CASP4/PPID/TBK1
hsa05020	Prion disease	223	0.326527	1.50066	0.00238551	0.0391223	0.0315138	2962	tags=32%, list=24%, signal=25%	STIP1/PSMC3/RAC2/PIK3CA/BAD/PRKCD/CSNK2A1/PSMD1/SLC25A6/LAMC1/NDUFA10/PSMA3/UQCRC2/BAX/TUBB/MAPK1/PSMD8/CSNK2B/SDHB/CREB3/CYC1/CREB1/NDUFB8/NDUFB3/SDHC/CACNA1F/VDAC1/CAV1/EIF2S1/HSPA5/C7/NCF2/PSMB1/PSMD12/VDAC3/IL1A/PRKACA/PSMD3/ATF2/SDHD/NDUFS3/HSPA2/CAV2/C5/ATF4/NDUFS2/PRKACG/UQCR10/UQCRC1/NDUFA13/PSMC6/PSMA4/NDUFB7/EIF2AK3/COX5B/ATP5F1B/ITPR1/KLC1/NDUFAB1/PSMB4/NDUFV1/NDUFB4/CASP3/NDUFC1/GRIN1…
hsa04080	Neuroactive ligand-receptor interaction	295	-0.318509	-1.58592	1.74e-05	0.00357791	0.00288208	3639	tags=37%, list=29%, signal=27%	CORT/GH2/CYSLTR1/MC5R/HRH1/ADRA2B/GABRD/SST/GABRG2/P2RX2/UCN/GZMA/P2RY13/CSH1/GABRR1/GRM7/HTR1F/PRL/P2RY10/GALR2/GABRB1/GCGR/CHRM4/AGT/GIPR/TAAR5/HTR7/SCT/GRIK5/P2RX3/GLRA3/GRIK4/GCG/LTB4R/INSL3/ADRA1D/PTGER1/PPY/CCKBR/GABRB3/SLURP1/PTGIR/LHCGR/INSL5/GABRP/FSHR/GHRHR/GRM4/AGTR2/OPRD1/CHRNB2/NPFFR1/TRHR/MTNR1B/HRH4/CHRNA9/MC3R/TACR2/ADRA1B/CCK/GABRA3/PARD3/P2RY6/AVPR1A/AVPR2/PDYN/CALCA/GRM6/SSTR3/…
